# Supplementary material for: Paeonol Ameliorates Ulcerative Colitis in Mice by Modulating the Gut Microbiota and Metabolites
Source: Metabolites. 2022 Oct 8;12(10):956. doi: 10.3390/metabo12100956 (PMC9612301; doi:10.3390/metabo12100956)
Supplement: Supplementary file 1 [file metabolites-12-00956-s001.zip]

Archive with 6 entries (6 files):
- Figure S1.jpg
- Figure S2.jpg
- Figure S3.jpg
- Supplementary Table S1.xlsx
- Supplementary Table S2.xlsx
- Supplementary Table S3.xlsx
