# Supplementary material for: Paeonol Ameliorates Ulcerative Colitis in Mice by Modulating the Gut Microbiota and Metabolites
Source: Metabolites. 2022 Oct 8;12(10):956. doi: 10.3390/metabo12100956 (PMC9612301; doi:10.3390/metabo12100956)
Supplement: Supplementary file 1 [file metabolites-12-00956-s001.zip › Supplementary Table S1.xlsx]

## Sheet: Sheet1
#OTU ID	Control1	Control2	Control3	Control4	Control5	Control6	Control7	Control8	Model1	Model2	Model3	Model4	Model5	Model6	Model7	Model8	Paeonol_High1	Paeonol_High2	Paeonol_High3	Paeonol_High4	Paeonol_High5	Paeonol_High6	Paeonol_High7	Paeonol_High8	Paeonol_Low1	Paeonol_Low2	Paeonol_Low3	Paeonol_Low4	Paeonol_Low5	Paeonol_Low6	Paeonol_Low7	SASP1	SASP2	SASP3	SASP4	SASP5	SASP6	SASP7	SASP8
p__Acidobacteriota	0.000191215	8.19493e-05	0	0	0	0	0	0.000163899	0	2.73164e-05	0	0	2.73164e-05	0	0	0	0	0	0	0	0	0	0	0	0	0	0	0	0	0	0	0	0	0	0	0	0	0	0
p__Actinobacteriota	0.0353201	0.0181654	0.012429	0.0342821	0.0239838	0.002158	0.0109812	0.0618717	0.0073208	0.0127841	0.0098066	0.00120192	0.00827688	0.00674716	0.0182201	0.0109266	0.0103529	0.0235741	0.00472574	0.00543597	0.00508086	0.0118007	0.00114729	0.0023219	0.0205966	0.0516554	0.0255135	0.0130573	0.0398274	0.0502622	0.00617351	0.0692472	0.012429	0.00857736	0.00234921	0.00726617	0.0228912	0.00576377	0.0118826
p__Armatimonadota	0	0	0	5.46329e-05	0	0	0	0	0	0	0	0	0	0	0	0	0	0	0	0	0	0	0	0	0	0	0	0	0	0	0	0	0	0	0	0	0	0	0
p__Bacteroidota	0.174689	0.191406	0.404256	0.418679	0.419471	0.511391	0.596345	0.193537	0.248743	0.048951	0.145815	0.0592493	0.635599	0.539773	0.154775	0.0550972	0.521607	0.390379	0.503196	0.480032	0.51557	0.409801	0.338615	0.288844	0.359402	0.170946	0.0585664	0.626666	0.318974	0.103748	0.641636	0.100798	0.383769	0.341756	0.742106	0.439521	0.284965	0.728038	0.193291
p__Bdellovibrionota	0.000573645	0.000109266	2.73164e-05	0	0	0	2.73164e-05	8.19493e-05	0	0.000163899	0	0	0	0	0	0	0	0	0	0	0	0	0	0	0	0	0	0	0	0	0	0	0	0	0	0	0	0	0
p__Campilobacterota	0.00295017	0.0115549	0.00475306	0.00540865	0.00494427	0.00986123	0.0124836	0.00573645	0.0201322	0.00303212	0.00387893	0.00977928	0.00300481	0.00590035	0.00273164	0.00327797	0.00833151	0.000519012	0.000464379	0.00180288	0.00117461	0.00158435	0.0108173	0.00890516	0.00273164	0.017701	0.00344187	0.000437063	0.000163899	0.000273164	0.002158	0.0117734	0.000983392	0.0044799	0	0.00595498	2.73164e-05	2.73164e-05	0.000355114
p__Chloroflexi	0.00155704	0.000327797	0.000163899	0.000464379	0.000109266	0	0	0.00117461	0.000163899	0.000737544	8.19493e-05	5.46329e-05	0	0	0	0	0	0	0	0	2.73164e-05	0	0	0	0	0	5.46329e-05	0	0	0	0	0	0	2.73164e-05	0	2.73164e-05	0	0	0
p__Cyanobacteria	0.000573645	0.000355114	0.000300481	0.000245848	0.000136582	0.00169362	0.0016663	0.000163899	0.000191215	2.73164e-05	0.000109266	0	0.00128387	0.000300481	0.000956075	0.000273164	2.73164e-05	0.000519012	0.000136582	0.000218531	0.000464379	0.000136582	8.19493e-05	5.46329e-05	0.000409747	5.46329e-05	0	0.000191215	0.00103802	0.00139314	0.000409747	2.73164e-05	0	0	2.73164e-05	0	2.73164e-05	5.46329e-05	0
p__Deferribacterota	0.00259506	0.0511637	0.00191215	0.00174825	0.00387893	0.00204873	0.00243116	0.00357845	0.00871394	0.000628278	0.00139314	0.0213341	0.000191215	0.00142045	0.000573645	0.000491696	0.00223995	0.000519012	0.00131119	0.000136582	8.19493e-05	0.00770323	0.00234921	0.00245848	0.000355114	0.000437063	0.000355114	0.000273164	8.19493e-05	0.00103802	0.000191215	0.00185752	0.00158435	0.00295017	0.000519012	0.0148328	0.00111997	0.000519012	0.000327797
p__Deinococcota	0.000245848	0	0	0	0	0	0	0.000109266	0	0	0	0	0.000109266	0	0	0	0	0	0	0	0	0	0	0	0	0	0	0	0	0	0	0	0	0	0	0	0	0	0
p__Desulfobacterota	0.0148328	0.0571187	0.0129207	0.0175918	0.0211156	0.0121831	0.0131938	0.0430234	0.0196678	0.00554524	0.00972465	0.0113636	0.00426136	0.0127021	0.0269067	0.0255682	0.045236	0.00967002	0.0132212	0.00691106	0.00202142	0.0182201	0.00655594	0.00846809	0.0307583	0.0584299	0.0144504	0.0152699	0.0094788	0.0104076	0.00606425	0.0115002	0.0170728	0.0213888	0.000682911	0.0264969	0.00762128	0.000628278	0.0171001
p__Firmicutes	0.728338	0.644531	0.557556	0.494236	0.512511	0.456184	0.357599	0.625	0.367597	0.533681	0.334736	0.706294	0.332878	0.422667	0.576404	0.686762	0.394449	0.565942	0.461156	0.501311	0.470416	0.53095	0.627076	0.671602	0.560615	0.620575	0.775705	0.320531	0.613309	0.808785	0.33143	0.786222	0.577988	0.600306	0.247378	0.469296	0.66816	0.258659	0.756228
p__Fusobacteriota	0.00038243	0.000464379	0	0.000191215	0	0	0	0.00038243	2.73164e-05	0.000355114	5.46329e-05	0	0	0	0	0	2.73164e-05	2.73164e-05	0	0	0	0	0	0	0	0	8.19493e-05	0	2.73164e-05	0	0	0	0	0	0	0	0	0	0
p__Myxococcota	0	0	0	0	0	0	0	0.000136582	8.19493e-05	0	0	0	0	0	0	0	0	0	0	0	0	0	0	0	0	0	0	0	0	0	0	0	0	0	0	0	0	0	0
p__Patescibacteria	0.013986	0.0136582	0.00442526	0.00524476	0.0128114	0.00114729	0.00180288	0.0139314	0.000682911	0.000136582	0.00204873	0.000191215	0.00270433	0.00172094	2.73164e-05	5.46329e-05	0.0148875	0.00647399	0.0144231	0.00352382	0.00390625	0.0188757	0.00704764	0.014505	0.00688374	0.00865931	0.00497159	0.004316	0.0116095	0.0160621	0.00641936	0.0175372	0.000191215	5.46329e-05	2.73164e-05	5.46329e-05	0.00926027	0.000245848	0.0165538
p__Planctomycetota	0.000163899	2.73164e-05	0	0.000109266	0	2.73164e-05	0	0.000163899	5.46329e-05	5.46329e-05	0	0	0	0	0	0	0	0	0	0	0	0	0	0	0	0	0	0	0	0	0	0	0	0	0	0	0	0	0
p__Proteobacteria	0.0219624	0.0109266	0.000983392	0.0214434	0.000928759	0.00319602	0.00344187	0.0500164	0.101644	0.309932	0.404037	0.147837	0.0115275	0.00874126	0.0477764	0.0359757	0.00251311	0.00223995	0.00106534	0.000218531	0.000464379	0.000819493	0.000136582	0.000464379	0.0181381	0.0715144	0.11686	0.0190396	0.00521744	0.00803103	0.00540865	0.000792177	0.0059823	0.0204327	0.00691106	0.0364674	0.0058184	0.00606425	0.00426136
p__SAR324_cladeMarine_group_B	0	0	0	0	0	5.46329e-05	0	0	0	0	0	0	0	0	0	0	0	0	0	0	0	0	0	0	0	0	0	0	0	0	0	0	0	0	0	0	0	0	0
p__Spirochaetota	0.000163899	0	0	8.19493e-05	0	0	0	0.000191215	0	0	0	0	0	0	0	0	0	0	0	0	0	0	0	0.000136582	0	0	0	0	0	0	0	0	0	0	0	0	0	0	0
p__Synergistota	0.000245848	0	0	5.46329e-05	0	0	0	0	0	0	0	0	0	0	0	0	0	0	0	0	0	0	0	0	0	0	0	0	0	0	0	0	0	0	0	0	0	0	0
p__Verrucomicrobiota	0.00114729	5.46329e-05	0.000109266	0.000163899	0	0	0	0.000628278	0.224978	0.0839434	0.088314	0.0426956	0.000136582	2.73164e-05	0.171629	0.181572	0	0.000136582	2.73164e-05	2.73164e-05	2.73164e-05	0	2.73164e-05	0	0.000109266	2.73164e-05	0	0.000218531	5.46329e-05	0	0.000109266	2.73164e-05	0	0	0	5.46329e-05	2.73164e-05	0	0
p__WPS-2	0	2.73164e-05	2.73164e-05	0	0	0	0	0	0	0	0	0	0	0	0	0	0	0	0	0	0	0	0	0	0	0	0	0	0	0	0	0	0	0	0	0	0	0	0
p__WS4	0	0	0	0	0	0	0	0.000109266	0	0	0	0	0	0	0	0	0	0	0	0	0	0	0	0	0	0	0	0	0	0	0	0	0	0	0	0	0	0	0
p__unclassified_k__norank_d__Bacteria	8.19493e-05	2.73164e-05	0.000136582	0	0.000109266	5.46329e-05	2.73164e-05	0	0	0	0	0	0	0	0	0	0.000327797	0	0.000273164	0.00038243	0.00076486	0.000109266	0.0061462	0.00223995	0	0	0	0	0.000218531	0	0	0.000218531	0	2.73164e-05	0	2.73164e-05	8.19493e-05	0	0
