# Supplementary material for: Paeonol Ameliorates Ulcerative Colitis in Mice by Modulating the Gut Microbiota and Metabolites
Source: Metabolites. 2022 Oct 8;12(10):956. doi: 10.3390/metabo12100956 (PMC9612301; doi:10.3390/metabo12100956)
Supplement: Supplementary file 1 [file metabolites-12-00956-s001.zip › Supplementary Table S2.xlsx]

## Sheet: Sheet1
#OTU ID	Control1	Control2	Control3	Control4	Control5	Control6	Control7	Control8	Model1	Model2	Model3	Model4	Model5	Model6	Model7	Model8	Paeonol_High1	Paeonol_High2	Paeonol_High3	Paeonol_High4	Paeonol_High5	Paeonol_High6	Paeonol_High7	Paeonol_High8	Paeonol_Low1	Paeonol_Low2	Paeonol_Low3	Paeonol_Low4	Paeonol_Low5	Paeonol_Low6	Paeonol_Low7	SASP1	SASP2	SASP3	SASP4	SASP5	SASP6	SASP7	SASP8
g__A2	5.46329e-05	0.000655594	2.73164e-05	5.46329e-05	0	0.000300481	0	0	0	2.73164e-05	0	0	0	0	0	0	0	0	0	0	0	0	0	0	0	0	0	0	0	0	0	0	0	0	2.73164e-05	0	0	0	0
g__ASF356	0.00174825	0.00461648	0.000163899	5.46329e-05	2.73164e-05	0.00237653	0.00038243	0.000846809	0	0	0	0	0	2.73164e-05	2.73164e-05	0	0.0018302	0.000437063	0.000983392	0.000109266	0.000191215	0.00139314	0.00305944	0.00229458	0.0023219	0.000218531	0	0	8.19493e-05	0.000191215	5.46329e-05	0.000628278	2.73164e-05	0	0.000109266	2.73164e-05	0.000546329	0.000109266	0.000245848
g__Acetatifactor	0	0	2.73164e-05	0	5.46329e-05	2.73164e-05	2.73164e-05	0.000682911	8.19493e-05	0	0	8.19493e-05	5.46329e-05	5.46329e-05	0	0	2.73164e-05	0	0	0	0	0	0	0	0.000218531	0.000109266	0	8.19493e-05	0	5.46329e-05	0	5.46329e-05	0	0	0	0	5.46329e-05	0	0
g__Acetitomaculum	5.46329e-05	0.000109266	5.46329e-05	0	5.46329e-05	0	0	0	0.000327797	0	0	0.000300481	0	2.73164e-05	0	0	0	0	0	0	0	0	0	0	2.73164e-05	0	0	2.73164e-05	0.000109266	0.000491696	0	0	0	0	5.46329e-05	0	0.000191215	2.73164e-05	8.19493e-05
g__Acetoanaerobium	0	8.19493e-05	0	0	0	0	0	0	0	0	0	0	0	0	0	0	0	0	0	0	0	0	0	0	0	0	0	0	0	0	0	0	0	0	0	0	0	0	0
g__Acidaminococcus	0.000273164	0	0	8.19493e-05	0	0	0	0	0	0	0	0	0	0	0	0	0	0	0	0	0	0	0	0	0	0	0	0	0	0	0	0	0	0	0	0	0	0	0
g__Acinetobacter	0.00464379	0.000956075	0.000218531	0.000874126	5.46329e-05	2.73164e-05	0.00147509	0.00103802	0.000218531	0.00125656	2.73164e-05	2.73164e-05	0.000464379	0.000300481	0.000245848	0.000163899	8.19493e-05	0.000245848	5.46329e-05	8.19493e-05	2.73164e-05	0.000136582	0	2.73164e-05	0	0.000327797	0.00125656	0	0	0.000136582	0	2.73164e-05	0	2.73164e-05	8.19493e-05	0.000163899	0	0.000136582	0
g__Actinobacillus	0	0.000300481	0	0	0	0	0	0	0	0	0	0	0	0	0	0	0	0	0	0	0	0	0	2.73164e-05	0	0	0	0	0	0	2.73164e-05	0	0	0	0	0	0	0	0
g__Actinomyces	0.000300481	0.000109266	0	0	0	0	0	0.000163899	0	2.73164e-05	0	0	0	0	0	0	0	0	0	0	0	0	0	0	0	0	0	0	0	0	0	0	0	0	0	0	0	0	0
g__Adlercreutzia	0.00245848	0.00111997	0.00120192	0.00633741	0.00338724	0.000163899	0.00125656	0.00461648	0.00273164	0.00273164	0.00529939	0.000600962	0.00286823	0.00259506	0.0110905	0.00584572	0.00322334	0.00595498	0.000846809	0.000737544	0.000819493	0.00270433	0.000109266	0.000218531	0.002158	0.010189	0.00122924	0.00076486	0.00122924	0.00144777	0.00101071	0.0198864	2.73164e-05	2.73164e-05	2.73164e-05	0	2.73164e-05	0.000136582	0
g__Agathobacter	0.0115822	0.00898711	0.00155704	0.00295017	0.00076486	0.00076486	0.000573645	0.00945149	0.000956075	0.00264969	0.000491696	0.000163899	5.46329e-05	2.73164e-05	2.73164e-05	8.19493e-05	2.73164e-05	0.000136582	2.73164e-05	2.73164e-05	0.000136582	2.73164e-05	2.73164e-05	0.000109266	2.73164e-05	0.000109266	0.00221263	0	0	0.000546329	0	0	0	2.73164e-05	2.73164e-05	0	2.73164e-05	2.73164e-05	8.19493e-05
g__Akkermansia	0.00076486	5.46329e-05	0.000109266	8.19493e-05	0	0	0	0.000628278	0.224978	0.0839161	0.088314	0.0426956	0.000136582	2.73164e-05	0.171629	0.181572	0	0.000136582	2.73164e-05	2.73164e-05	2.73164e-05	0	2.73164e-05	0	0.000109266	2.73164e-05	0	0.000218531	5.46329e-05	0	0.000109266	2.73164e-05	0	0	0	5.46329e-05	2.73164e-05	0	0
g__Alistipes	0.0094788	0.0136855	0.0114729	0.015024	0.0252404	0.0194493	0.0137402	0.0342821	0.0446351	0.00445258	0.00464379	0.0125656	0.0110905	0.0228365	0.00699301	0.00292286	0.00945149	0.0268247	0.0108993	0.0115549	0.0175645	0.0105168	0.00210337	0.0038243	0.0104895	0.00218531	0.00133851	0.0139314	0.0018302	0.0024858	0.015106	0.00185752	0.00502622	0.00311407	0.0520651	0.00412478	0.0110358	0.0292013	0.00923295
g__Allisonella	2.73164e-05	5.46329e-05	0	2.73164e-05	2.73164e-05	0	0	0	0	0	0	0	0	0	0	0	0	0	0	0	0	0	0	0	0	0	2.73164e-05	0	0	0	2.73164e-05	0	0	0	0	0	0	0	0
g__Allobaculum	0.0158162	0.00163899	0.000519012	0.000300481	5.46329e-05	0	5.46329e-05	2.73164e-05	0.000491696	0.000737544	0.000163899	2.73164e-05	8.19493e-05	0.000245848	0.000109266	0	0.000491696	0.000218531	2.73164e-05	5.46329e-05	0	0	0	2.73164e-05	0.0764587	0.0539226	0.10383	0.0880409	0.0333807	0.0549607	0.0083042	0	5.46329e-05	8.19493e-05	0.000109266	0	0.0961538	2.73164e-05	0.00207605
g__Alloprevotella	0.0015024	0.000928759	0.000491696	0.00264969	0.000928759	0.00169362	0.00439795	0.00407015	0.0256228	0.000846809	0.0255682	0.00221263	0.119264	0.065778	0.0236287	0.00303212	0.0138767	0.0357299	0.0551792	0.0338451	0.0205146	0.0208971	0.0148875	0.022618	2.73164e-05	5.46329e-05	0.000300481	0	2.73164e-05	5.46329e-05	0	0.00221263	0	0	2.73164e-05	0	2.73164e-05	5.46329e-05	0
g__Allorhizobium-Neorhizobium-Pararhizobium-Rhizobium	0.000109266	8.19493e-05	0	0	0	0	0	0.000163899	0	0.000109266	2.73164e-05	0	0	0	0	0	2.73164e-05	2.73164e-05	2.73164e-05	0	0	0	0	0	2.73164e-05	0	2.73164e-05	0	0	0	0	0	0	2.73164e-05	0	2.73164e-05	2.73164e-05	0	2.73164e-05
g__Altererythrobacter	0	0	0	0	0	0	0	0.000109266	0	2.73164e-05	0	0	0	0	0	0	0	0	0	0	0	0	0	0	0	0	0	0	0	0	0	0	0	0	0	0	0	0	0
g__Anaerocolumna	0	0	0	0	2.73164e-05	0	0	0	0	0	0	0	0	0	0	0	2.73164e-05	0	0	0	0	0	0	0	0	0	5.46329e-05	0	0	2.73164e-05	0	0	0	2.73164e-05	0	0	0	0	0
g__Anaerofustis	0.000136582	0.000983392	0.000300481	0.000682911	0.000327797	0.000218531	0.000245848	0.00101071	0	5.46329e-05	0	0	5.46329e-05	5.46329e-05	5.46329e-05	0	0	0	0	2.73164e-05	0	0	0	0	0	0	0	0	0	0	2.73164e-05	0	0.000327797	0.000245848	0.000273164	5.46329e-05	0	5.46329e-05	0
g__Anaeroplasma	2.73164e-05	8.19493e-05	0.000355114	0.00038243	0.000437063	0.000109266	0.000355114	0.000710227	8.19493e-05	0	2.73164e-05	0	0.000273164	0.000464379	0	0	0.000573645	0.000874126	0.000682911	0.000191215	8.19493e-05	0.00371503	0	0	0	0	0	0	0	0	0	0.000655594	0.00480769	0.00256774	0.00428868	0.00740275	0	0.0117188	0
g__Anaerorhabdus_furcosa_group	0	0	0	8.19493e-05	0	0	0	0	0	2.73164e-05	0	0	0	0	0	0	0	0	0	0	0	0	0	0	0	0	0	0	0	0	0	0	0	0	0	0	0	0	0
g__Anaerostipes	8.19493e-05	0	0	0	0	0	0	0	0	0	0	0	0	0	0	0	2.73164e-05	0.0255955	0	0.0230551	0.00770323	2.73164e-05	0.000464379	0.000409747	0.0018302	2.73164e-05	0.000109266	0	0.000437063	0.000682911	0	0	0	0	0	0	0	0	0
g__Anaerotruncus	0.00251311	0.00360577	0.000573645	0.000655594	0.00076486	0.0024858	0.00117461	0.00256774	8.19493e-05	2.73164e-05	0.000109266	0	0	0	2.73164e-05	0	0.000573645	0.000109266	0.000273164	0.000191215	8.19493e-05	0.000682911	0.000355114	0.000218531	0.000846809	0.00144777	0.000273164	2.73164e-05	0	0	8.19493e-05	0.000737544	0.000491696	0.000600962	8.19493e-05	0.000519012	0.00144777	2.73164e-05	0.00038243
g__Anaerovibrio	8.19493e-05	5.46329e-05	0	0	5.46329e-05	0	0	0.000163899	0	0	0	0	0	0	0	0	0	2.73164e-05	0	0	0	0	0	0	0	5.46329e-05	0	0	0	0	0	0	0	0	0	0	0	2.73164e-05	0
g__Anaerovorax	0	2.73164e-05	0	0	0	0	0	0.000136582	0	0	0	0	0	0	0	0	0	0	0	0	0	0	0	0	0	0.000163899	0	0	0	5.46329e-05	0	0	0	0	5.46329e-05	0	0	0	0.000710227
g__Anoxybacillus	0	0	0	0	0	0	0	0	0	0	0	0	0.000109266	0	0	2.73164e-05	0	0	0	0	0	0	0	0	0	0	0	0	0	0	0	0	0	0	0	0	0	0	0
g__Aquabacterium	0.000464379	0.000409747	0	0.000109266	2.73164e-05	0	0	0.000300481	0	8.19493e-05	0	0	0	0	0	2.73164e-05	0	0	0	0	0	0	0	0	0	0	0	0	0	0	0	0	0	0	0	0	0	0	0
g__Arthrobacter	0	5.46329e-05	0	0	0	0	0	0.000628278	2.73164e-05	8.19493e-05	2.73164e-05	0	0	0	0	0	0	0	0	0	0	0	0	0	0	0	0	2.73164e-05	2.73164e-05	0	0	0	2.73164e-05	0	0	0	0	0	0
g__Asticcacaulis	0	5.46329e-05	0	0	0	0	0	0	0	0	0	0	0	0	0	0	0	0	0	0	0	0	0	0	0	0	0	0	0	0	0	0	0	0	0	0	0	0	0
g__Atopostipes	0.000600962	0.000218531	0	0	0	2.73164e-05	0	8.19493e-05	5.46329e-05	8.19493e-05	0.000109266	0	0	2.73164e-05	0	2.73164e-05	0	8.19493e-05	0	0	0	0	0	0	0	0	0	0	0	0	0	0	0	0	0	0	0	0	0
g__Aureimonas	2.73164e-05	0	0	0	0	0	0	0	0	0	0	0	0	0	0	0	0	0	2.73164e-05	0	0	0	0	0	0	0	0	0	0	0	0	0	0	0	0	0	0	0	0
g__Azoarcus	0	0	0	0	0	0	0	0	0	5.46329e-05	0	0	0	0	0	0	0	0	0	0	0	0	0	0	0	0	0	0	0	0	0	0	0	0	0	0	0	0	0
g__Bacillus	0	0.000191215	0	0	0	0	2.73164e-05	0	0	0	2.73164e-05	0	0	5.46329e-05	0	0	0	0	0	0	0	0	0	0	0	0	0	0	0	0	0	0	0	0	0	0	0	0	0
g__Bacteroides	0.050071	0.0273438	0.0347192	0.047394	0.0244209	0.0496886	0.0237653	0.0242843	0.0559987	0.0164172	0.00319602	0.0181927	0.0124836	0.017783	0.0143958	0.00368772	0.0298295	0.0249399	0.0654229	0.0569274	0.0636473	0.0372323	0.0448536	0.0298022	0.0380518	0.0306217	0.0166357	0.0967821	0.0284637	0.0228092	0.195558	0.00641936	0.146717	0.108228	0.0496066	0.0826049	0.00346919	0.124672	0.000792177
g__Barnesiella	0.00101071	0.000437063	2.73164e-05	5.46329e-05	0	0.000109266	0	0	8.19493e-05	0.000109266	0	0	0	2.73164e-05	0	0	0	8.19493e-05	0	0	0	0	0	0	0	0	2.73164e-05	0	0	2.73164e-05	0	0	0	0	0	0	0	0	0
g__Bdellovibrio	0.000437063	0.000109266	0	0	0	0	2.73164e-05	0	0	5.46329e-05	0	0	0	0	0	0	0	0	0	0	0	0	0	0	0	0	0	0	0	0	0	0	0	0	0	0	0	0	0
g__Bifidobacterium	0.00641936	0.00292286	0.000437063	0.00114729	0	0.000245848	8.19493e-05	0.00155704	0.000355114	0.000874126	0.000191215	0.000136582	0.000109266	0.000300481	0.00174825	0.000737544	0.000600962	0.000437063	0	2.73164e-05	2.73164e-05	5.46329e-05	0.000109266	8.19493e-05	0.0111178	0.0154884	0.0202142	0.00904174	0.0279174	0.0352382	0.00300481	0.000874126	0.00111997	0.00106534	0.000628278	0.000519012	0.0141499	0.000491696	0.0115549
g__Bilophila	0.000846809	0.000600962	0.000819493	0.000819493	0.00076486	0.000491696	0.000191215	0.0015024	0.000600962	0.000792177	5.46329e-05	0.000710227	0.000655594	0.00147509	0.00111997	0.000327797	0.000136582	0.00152972	0.00106534	0.000437063	0.000218531	0.00128387	0.000245848	5.46329e-05	0.000737544	0.00286823	0.000136582	0.000464379	0.000901442	0.00289554	0.00144777	0	0	0	0	0	2.73164e-05	0.000109266	2.73164e-05
g__Blautia	0.00633741	0.00355114	0.000983392	0.00103802	0.000409747	0.00136582	0.00038243	0.00243116	0.00158435	0.00142045	0.00256774	0.00229458	0.000191215	0.000191215	0.0041521	0.00193947	0.0018302	0.000163899	0.000355114	0	5.46329e-05	0.000573645	0.00169362	0.000655594	0.00467111	0.0401552	0.0204327	0.00488964	0.000437063	0.00417941	0.00488964	0.00267701	0.000491696	0.000409747	0.000710227	0.000355114	0.00144777	0.000355114	0.000600962
g__Bosea	0.000136582	2.73164e-05	2.73164e-05	5.46329e-05	0	0	0	0	0	5.46329e-05	0	0	2.73164e-05	0	0	0	0	0	2.73164e-05	0	2.73164e-05	2.73164e-05	0	0	0	0	0	0	0	0	0	0	0	0	0	0	0	0	0
g__Brevibacterium	0	2.73164e-05	0	0	0	0	0	0	0	2.73164e-05	0	0	0	0	0	0	0	0	0	0	0	0	0	0	0	0	0	0	0	2.73164e-05	0	0	0	0	0	0	0	0	0
g__Brevundimonas	0.000437063	0.000546329	2.73164e-05	0.000245848	0	2.73164e-05	5.46329e-05	0.000846809	8.19493e-05	0.000245848	2.73164e-05	2.73164e-05	8.19493e-05	2.73164e-05	0	0	0	0	0	0	0	0	0	2.73164e-05	0	2.73164e-05	5.46329e-05	0	0	0	0	0	0	0	0	0	0	0	0
g__Breznakia	0	0	0	0.000218531	0	0	0	0	0	0	0	0	0	0	0	0	0	0	0	0	0	0	0	0	0	0	0	0	0	0	0	0	0	0	0	0	0	0	0
g__Bryobacter	8.19493e-05	8.19493e-05	0	0	0	0	0	0	0	2.73164e-05	0	0	2.73164e-05	0	0	0	0	0	0	0	0	0	0	0	0	0	0	0	0	0	0	0	0	0	0	0	0	0	0
g__Butyricicoccus	0.000355114	0.000136582	0.000191215	8.19493e-05	5.46329e-05	0.000437063	0	5.46329e-05	0.000218531	0.000163899	5.46329e-05	0.000409747	2.73164e-05	2.73164e-05	8.19493e-05	8.19493e-05	2.73164e-05	0	0	0	0	5.46329e-05	0.000546329	8.19493e-05	0.000245848	0.000983392	0.000163899	0.000136582	0.000327797	0.0019941	0.000163899	8.19493e-05	0.00038243	0.000136582	0	0	0.000109266	2.73164e-05	5.46329e-05
g__Butyricimonas	0.000655594	0.000245848	2.73164e-05	0.000109266	0	8.19493e-05	2.73164e-05	0.000163899	2.73164e-05	0.000136582	0	0	0	0	0	0	0	0	0	0	0	0	0	2.73164e-05	2.73164e-05	0	0	0	0	0	0	0	0	0	0	0	0	0	0
g__CAG-352	0.000846809	0.000464379	5.46329e-05	0.000464379	0	5.46329e-05	0	0.00076486	5.46329e-05	0.000109266	0	2.73164e-05	0	0	0	0	0	0.000136582	0	0	0	0	5.46329e-05	0	0	0	0	0	0	0	0	0	0	2.73164e-05	0	0	0	0	0
g__CHKCI001	0.000163899	2.73164e-05	0	0	0	0	0	0	0	0	0	0	0	0	0	0	0	0	0	0	0	0	0	0	0	0	0	0	0	0	0	0	0	0	0	0	0	0	0
g__Caldicoprobacter	5.46329e-05	8.19493e-05	0	0	0	0.000163899	0.000218531	0	0	0	0	0	0	0	0	0	0	0	0	0	0	0	0	0	0	0	0	0	0	0	0	0	0	0	0	0	2.73164e-05	8.19493e-05	2.73164e-05
g__Campylobacter	0.000109266	0.000792177	0	0	0	0	2.73164e-05	0	0	0	0	0	0	0	0	0	0	0.000218531	0	0	0	0	0	0.000163899	0	0.000136582	2.73164e-05	0	5.46329e-05	0	2.73164e-05	2.73164e-05	0	0	0	0	0	0	0
g__Candidatus_Arthromitus	0.00038243	0.000191215	0.000737544	2.73164e-05	0.000191215	0.000218531	5.46329e-05	0	0	0	0	0	0	0	0	0	0	0	0	0	0	0	5.46329e-05	0	2.73164e-05	0	0	0	0	0	0	8.19493e-05	0	0	0	0	0	0	0
g__Candidatus_Brocadia	0.000163899	2.73164e-05	0	0.000109266	0	0	0	0.000163899	0	5.46329e-05	0	0	0	0	0	0	0	0	0	0	0	0	0	0	0	0	0	0	0	0	0	0	0	0	0	0	0	0	0
g__Candidatus_Kuenenia	0	0	0	0	0	2.73164e-05	0	0	5.46329e-05	0	0	0	0	0	0	0	0	0	0	0	0	0	0	0	0	0	0	0	0	0	0	0	0	0	0	0	0	0	0
g__Candidatus_Methylopumilus	0	0	0	0	0	0	0	0	0	0.000109266	0	0	0	0	0	0	0	0	0	0	0	0	0	0	0	0	0	0	0	0	0	0	0	0	0	0	0	0	0
g__Candidatus_Saccharimonas	0.0136855	0.0133577	0.00442526	0.00510817	0.0128114	0.00114729	0.00180288	0.0139314	0.000655594	8.19493e-05	0.00204873	0.000191215	0.00259506	0.00172094	2.73164e-05	2.73164e-05	0.0148875	0.00647399	0.0144231	0.00352382	0.00390625	0.0188757	0.00704764	0.014505	0.00688374	0.00865931	0.00497159	0.004316	0.0116095	0.0160621	0.00641936	0.0175372	0.000191215	5.46329e-05	2.73164e-05	5.46329e-05	0.00926027	0.000245848	0.0165538
g__Candidatus_Soleaferrea	0	2.73164e-05	0.000109266	0	2.73164e-05	5.46329e-05	2.73164e-05	8.19493e-05	0	0	0	2.73164e-05	0	0	0	2.73164e-05	2.73164e-05	2.73164e-05	0	2.73164e-05	2.73164e-05	8.19493e-05	2.73164e-05	2.73164e-05	0.000136582	0.000519012	0	0.000109266	0	0	0	2.73164e-05	0.000464379	0.000874126	0	0.000792177	0.000245848	5.46329e-05	0.000737544
g__Candidatus_Stoquefichus	5.46329e-05	0.000191215	0.000191215	0.000300481	0.000218531	0.00117461	0.000491696	5.46329e-05	0.00819493	0.000355114	0	0.00412478	0	0	8.19493e-05	0.000655594	0	2.73164e-05	0	0	0	0	0	0	0.000136582	0.00961538	0.0099705	0.000245848	5.46329e-05	0	0	0	0.0171547	0.0148328	0.00562719	0.00472574	0.00136582	0.00488964	0.000273164
g__Catenibacterium	0.000163899	8.19493e-05	2.73164e-05	0.000109266	0	0	0	0.000327797	0	5.46329e-05	0	2.73164e-05	0	0	0	0	0	2.73164e-05	0	0	0	0	0	0	0	0	0.000218531	0	0	0	0	0	0	0	0	0	0	0	0
g__Caulobacter	0	5.46329e-05	0	2.73164e-05	0	0	0	0.000109266	2.73164e-05	2.73164e-05	0	0	0	0	0	0	0	0	0	0	0	0	0	0	0	0	2.73164e-05	0	0	0	0	0	0	0	0	0	0	0	0
g__Cavicella	5.46329e-05	2.73164e-05	0	0.000109266	0	0	0	8.19493e-05	0	0.000109266	0	0	0	0	0	0	0	0	0	0	0	0	0	0	0	0	0	0	0	0	0	0	0	0	0	0	0	0	0
g__Cellulosimicrobium	0.000109266	0	0	0	0	0	0	5.46329e-05	0	0	0	0	0	0	0	0	0	0	0	0	0	0	0	0	0	0	0	0	0	0	0	0	0	2.73164e-05	0	0	0	0	0
g__Christensenella	2.73164e-05	2.73164e-05	0	0	0	0	0	0	0	0	0	0	0	0	0	0	0	0	0	0	0	0	0	0	0	0	0	0	0	0	0	0	0	0	0	0	0	0	0
g__Christensenellaceae_R-7_group	0.00237653	0.002158	0.000191215	0.00076486	0	0.000109266	0.000163899	0.000792177	0.00038243	0.000519012	8.19493e-05	5.46329e-05	8.19493e-05	0.000355114	0.000300481	8.19493e-05	0.000546329	0.00106534	0	0.000437063	0.000655594	5.46329e-05	0	0.000928759	0.000682911	0.000983392	0.00128387	5.46329e-05	0	5.46329e-05	0.000273164	0.000273164	0.00133851	0.00204873	0.00688374	0.000573645	0.00275896	0.00551792	0.0058184
g__Chryseobacterium	0.000546329	0.000191215	8.19493e-05	5.46329e-05	5.46329e-05	0	8.19493e-05	8.19493e-05	5.46329e-05	8.19493e-05	0	0	0	0	0	0	0	2.73164e-05	2.73164e-05	0	0	2.73164e-05	0	0	0	0	5.46329e-05	0	0	0	0	0	0	0	0	0	0	0	0
g__Clostridium_innocuum_group	0.000573645	0.00038243	0.000136582	0.000437063	0	2.73164e-05	2.73164e-05	0.000901442	8.19493e-05	8.19493e-05	0.000109266	0	0	0	0	0	0	2.73164e-05	0	0	0	0	0	0	0	0	0	0	0	0	0	0	0.00158435	0.002158	0	0.000956075	0	0	0
g__Clostridium_sensu_stricto_1	0.00420673	0.00226726	0.000218531	0.00136582	0.000109266	0.000163899	8.19493e-05	0.0015024	0.000409747	0.0206512	0.016745	0.000273164	0.00513549	0.00426136	0.0540319	0.096509	0.000191215	0	2.73164e-05	5.46329e-05	5.46329e-05	2.73164e-05	2.73164e-05	8.19493e-05	0.0183566	0.00707496	0.0138494	0.0127021	0.0120192	0.0109266	0.00226726	8.19493e-05	0	0	0	2.73164e-05	0	2.73164e-05	0.000355114
g__Clostridium_sensu_stricto_10	0	0	0	0	0	0	0	0	0	2.73164e-05	0	0	0	0	0	0	0	0	0	0	0	0	0	0	0	0	0	0	0	0	0	0	0	0	0	0	0	0	0
g__Clostridium_sensu_stricto_18	0	2.73164e-05	0	0	0	0	0	0.000163899	2.73164e-05	0	0	0	0	0	0	0	0	0	0	0	0	0	0	0	0	0	0	0	0	0	0	0	0	0	0	0	0	0	0
g__Clostridium_sensu_stricto_4	0	5.46329e-05	0	0	0	2.73164e-05	0	0.000136582	0	0	0	0	0	0	0	0	0	0	0	0	0	0	0	0	0	0	0	0	0	0	0	0	0	0	0	0	0	0	0
g__Clostridium_sensu_stricto_6	0	2.73164e-05	0	0	0	0	2.73164e-05	0	0	0	0	0	0	0	0	0	0	0	0	0	0	0	0	0	0	0	0	0	0	0	0	0	0	0	0	0	0	0	0
g__Cohaesibacter	0	0	0	0	0	0	0	0.000109266	0	0	0	0	0	0	0	0	0	0	0	0	0	0	0	0	0	0	0	0	0	0	0	0	0	0	0	0	0	0	0
g__Colidextribacter	0.00139314	0.00368772	0.00464379	0.00297749	0.00546329	0.00620083	0.00319602	0.0133577	0.00592767	0.00076486	0.00267701	0.0110358	0.00300481	0.00554524	0.00499891	0.0034965	0.00322334	0.016144	0.00305944	0.00729349	0.00379698	0.00652863	0.00611888	0.00267701	0.0199683	0.0151606	0.00103802	0.00218531	0.00218531	0.00412478	0.00390625	0.0023219	0.0106807	0.00704764	0.00827688	0.00379698	0.00450721	0.00538134	0.0191215
g__Collinsella	0.00527207	0.00076486	0.000109266	0.00163899	2.73164e-05	5.46329e-05	0.000273164	0.00486233	0.000163899	0.00193947	0.000163899	2.73164e-05	2.73164e-05	0	0.000136582	0	0	0	0	0	2.73164e-05	0	0	0	0	2.73164e-05	0	0	0	0	0	0	0	0	0	0	0	0	0
g__Comamonas	0.000218531	0.000163899	0	0	2.73164e-05	0	0	0	8.19493e-05	5.46329e-05	0	0	0	0	0	8.19493e-05	0	2.73164e-05	0.000109266	0	2.73164e-05	8.19493e-05	0	5.46329e-05	0	0	5.46329e-05	0	0.000136582	2.73164e-05	0	2.73164e-05	0	2.73164e-05	2.73164e-05	0.000273164	5.46329e-05	0	0
g__Coprobacter	2.73164e-05	0	0	5.46329e-05	0	0	0	0	0	2.73164e-05	0	0	0	0	0	0	0	0	0	0	0	0	0	0	0	0	0	0	0	0	0	0	0	0	0	0	0	0	0
g__Coprococcus	0.00109266	0.000874126	8.19493e-05	0.00038243	5.46329e-05	0	2.73164e-05	0.000191215	8.19493e-05	0.000273164	0	0.000273164	0.000163899	5.46329e-05	0	0	2.73164e-05	0	0	0	2.73164e-05	0	2.73164e-05	2.73164e-05	5.46329e-05	0.000163899	0.000218531	0	0.000136582	0.000218531	2.73164e-05	0	0	0	0	0	2.73164e-05	2.73164e-05	0
g__Coriobacteriaceae_UCG-002	0.00038243	2.73164e-05	0	2.73164e-05	0	0	0	8.19493e-05	8.19493e-05	5.46329e-05	0	0	0	2.73164e-05	0.000109266	0	0	0	2.73164e-05	0	0	8.19493e-05	0	2.73164e-05	0.00131119	0.00669253	0.000819493	0.000874126	0.00139314	0.00256774	0.000218531	0	0	0	0	0	2.73164e-05	0	0
g__Corynebacterium	0.000464379	0.000136582	0.000136582	0.000109266	2.73164e-05	0	2.73164e-05	0.000245848	5.46329e-05	5.46329e-05	5.46329e-05	0	8.19493e-05	0	0	0.000109266	2.73164e-05	0	0	0	0	0	0	2.73164e-05	2.73164e-05	8.19493e-05	8.19493e-05	5.46329e-05	2.73164e-05	0.000109266	0	0	5.46329e-05	8.19493e-05	0	5.46329e-05	0	0	0
g__Crossiella	0	0	0	0	0	0	0	0	0	0	0	0	0	5.46329e-05	0	0	0	0	0	0	0	0	0	0	0	0	0	0	0	0	0	0	0	0	0	0	0	0	0
g__Cutibacterium	0.000792177	0.00109266	0	8.19493e-05	5.46329e-05	2.73164e-05	0	0.000245848	0.000109266	0.000163899	0	0	2.73164e-05	0	0	0	0	0	0	0	0	0	0	0	2.73164e-05	0	0	0	0	0	0	0	0	0	0	0	0	0	0
g__Cytophaga	0.000109266	0	0	0	0	0	0	0	0	8.19493e-05	0	0	0	0	0	0	0	0	0	0	0	0	0	0	0	0	0	0	0	0	0	0	0	0	0	0	0	0	0
g__Dechloromonas	0	0	0	0	0	0	0	0	0	0	0	0	2.73164e-05	0	2.73164e-05	2.73164e-05	0	0	2.73164e-05	0	0	0	0	0	0	0	2.73164e-05	2.73164e-05	2.73164e-05	0	0	0	0	0	0	5.46329e-05	2.73164e-05	0	0
g__Defluviitaleaceae_UCG-011	0.000191215	5.46329e-05	0	0	0	0	0	0	0	5.46329e-05	0	8.19493e-05	0	0	0	5.46329e-05	0	0	0	0	0	0	0	0	0	0	0	0	8.19493e-05	0.000273164	2.73164e-05	0	0	0	0	0	0	0	0
g__Deinococcus	0	0	0	0	0	0	0	0.000109266	0	0	0	0	0	0	0	0	0	0	0	0	0	0	0	0	0	0	0	0	0	0	0	0	0	0	0	0	0	0	0
g__Delftia	0.000245848	0.000273164	8.19493e-05	2.73164e-05	0	0	2.73164e-05	0.000327797	2.73164e-05	5.46329e-05	0	0	8.19493e-05	0.000136582	0.000245848	2.73164e-05	0	0	5.46329e-05	0	2.73164e-05	0	0	0	5.46329e-05	5.46329e-05	0	0	0	2.73164e-05	0	0	0	0	0	8.19493e-05	0	0	0
g__Denitratisoma	0.000245848	0.000109266	0	0	0	0	0	2.73164e-05	0	0.000136582	0	0	0	0	0	0	0	0	0	0	0	0	0	0	0	0	0	0	0	0	0	0	0	0	0	0	0	0	0
g__Desulfoprunum	0	0	0	0	0	0	0	0	0	0	0	0	0	0	0	0	0	0	0	0	0	2.73164e-05	0	0	0	0	0	0	0	0	0	0	0	0	0	0	0	0	2.73164e-05
g__Desulfovibrio	0.0101071	0.0488418	0.0034965	0.00568182	0.00658326	0.000409747	0.000355114	0.0166084	0.0190669	0.00472574	0.00967002	0.0106534	0.00360577	0.0112271	0.0257867	0.0252404	0.00387893	0.000327797	0.00142045	0.000109266	0.000245848	0.00234921	0.00120192	0.0024858	0.00666521	0.00920564	0.00551792	0.00338724	0.0056545	0.00508086	0.00169362	0.002158	0.000191215	0.000437063	0.000628278	0.000519012	0.00275896	0.000409747	0.00142045
g__Devosia	2.73164e-05	2.73164e-05	0	0.00038243	0	0	0	8.19493e-05	0	0	0	0	0	0	0	0	0	0	0	0	0	0	0	0	0	0	0	0	0	0	0	0	0	0	0	0	0	0	0
g__Dialister	0.000163899	0.000136582	0	8.19493e-05	0	2.73164e-05	0	0.000273164	5.46329e-05	0.000109266	2.73164e-05	0	0	2.73164e-05	0	0	0	0	0	0	0	0	0	5.46329e-05	0	0	0	0	0	0	0	0	0	0	0	0	0	0	0
g__Dietzia	0.000437063	0	2.73164e-05	0.000163899	0	0	0	8.19493e-05	2.73164e-05	5.46329e-05	8.19493e-05	2.73164e-05	0	0	0	0	0	0	0	0	0	0	0	0	0	0	0	0	0	0	0	0	0	0	0	0	0	0	0
g__Dubosiella	0.000300481	0.000163899	2.73164e-05	0.000136582	0	0	0	0.000355114	2.73164e-05	8.19493e-05	2.73164e-05	0	0	0	0	0	0	0	2.73164e-05	0	0	0	0	0	0.000136582	0.00210337	0.000464379	0.000355114	0.000245848	0.000437063	2.73164e-05	2.73164e-05	0.000355114	0.000573645	0	0.000300481	0.000792177	0	0.000109266
g__Dyadobacter	2.73164e-05	0	2.73164e-05	0	0	2.73164e-05	0	0	0	2.73164e-05	0	0	0	0	0	0	0	0	0	0	0	0	0	0	0	0	0	0	0	0	0	0	0	0	0	0	0	0	0
g__Dysgonomonas	0	0	0	0	0	0	0	0	0	0	2.73164e-05	0	0	0	0	0	0	0	0	0	0	0	0	0	0	0	5.46329e-05	0	0	0	0	0	0.00488964	0.00311407	0.00453453	0.00325066	0	0.00111997	0
g__Edaphobaculum	0.000136582	0	0	5.46329e-05	0	0	0	5.46329e-05	0	5.46329e-05	0	0	0	0	0	0	0	0	0	0	0	0	0	0	0	0	0	0	0	0	0	0	0	0	0	0	0	0	0
g__Eggerthella	2.73164e-05	0	0	0	0	0	0	0	0	8.19493e-05	8.19493e-05	0	0	0	0	0	0	0	0	0	0	0	0	0	0	0	0	0	0	0	0	0	0	0	0	0	0	0	0
g__Eisenbergiella	2.73164e-05	0	0	0	0	0	0	0	0	0	8.19493e-05	0	0	0	0	0	5.46329e-05	0	2.73164e-05	0	0	8.19493e-05	0	2.73164e-05	2.73164e-05	2.73164e-05	0.000109266	0	2.73164e-05	2.73164e-05	0	0.000136582	0.000163899	0.000136582	0	2.73164e-05	0	0	0.000163899
g__Ellin6055	0	0	0	0	0	0	0	0	2.73164e-05	0	0	0	0	0	0	0	0	0	0	0	0	0	0	0	0	0	2.73164e-05	0	0	0	0	0	0	0	0	0	2.73164e-05	0	0
g__Ellin6067	2.73164e-05	0	0	0	0	0	0	0	0	0	0	0	0	0	0	0	0	0	0	0	0	2.73164e-05	0	0	0	0	0	0	0	0	0	0	0	0	0	0	0	0	0
g__Enhydrobacter	2.73164e-05	2.73164e-05	0	5.46329e-05	0	0	0	0	0	2.73164e-05	0	0	0	0	0	0	0	0	0	0	0	0	0	0	0	0	0	0	0	0	0	0	0	0	0	0	0	0	0
g__Enterobacter	0.00185752	0.000245848	2.73164e-05	0.000273164	2.73164e-05	5.46329e-05	5.46329e-05	0.000573645	0.000109266	0.000437063	0.000191215	8.19493e-05	2.73164e-05	0	0.00226726	0.000792177	0	8.19493e-05	0	2.73164e-05	0	0	0	0	2.73164e-05	2.73164e-05	0.000437063	2.73164e-05	0	0	0	2.73164e-05	0.00559987	0.0196678	0.00284091	0.0344733	0	0.00210337	0
g__Enterococcus	0.000573645	0.000273164	2.73164e-05	0.000136582	2.73164e-05	0	0	0	0.000273164	0.00139314	0.000600962	2.73164e-05	0	5.46329e-05	2.73164e-05	0	0	0	0	2.73164e-05	0	0	0	0	0.000956075	0.000846809	0.00341455	0.00172094	2.73164e-05	8.19493e-05	0.000273164	0	0.0818947	0.0944875	0.00180288	0.158435	2.73164e-05	0.000792177	0
g__Enterorhabdus	0.00986123	0.00680179	0.0101071	0.0236014	0.0195586	0.00142045	0.00874126	0.0364674	0.00259506	0.00551792	0.00352382	0.000300481	0.00420673	0.00300481	0.00314139	0.00264969	0.00617351	0.0162533	0.00357845	0.00450721	0.00404283	0.00827688	0.000874126	0.00188483	0.00502622	0.0175372	0.00275896	0.0019941	0.0081403	0.0093149	0.0016663	0.0465745	0.0108719	0.00696569	0.00152972	0.00652863	0.00663789	0.00393357	0.000300481
g__Erysipelatoclostridium	0.00191215	0.00136582	0.000519012	0.000628278	0.000327797	0.00180288	0.00101071	0.000956075	0.020542	0.00901442	0.00868663	0.00592767	0.00341455	0.000409747	0.00234921	0.00529939	0.00191215	0.000245848	0.000874126	0.00038243	0.00038243	0.000327797	0.000355114	0.000409747	0.004316	0.010708	0.00961538	0.00696569	0.00229458	0.00499891	0.00122924	0.0039882	0.00773055	0.00671984	0.0121558	0.00139314	0.000355114	0.0109266	0
g__Erysipelotrichaceae_UCG-003	0.0078125	0.00297749	0.000464379	0.00325066	0.000163899	0.000273164	0.000163899	0.0015024	0.000737544	0.00193947	0.000218531	8.19493e-05	0	0	0	0	0	0	0	0	0	0	0	0	0	0	2.73164e-05	0	0	0	0	0	0	0	0	0	0	0	0
g__Escherichia-Shigella	0.0036604	0.00158435	0.000109266	0.00076486	8.19493e-05	0.000136582	0.000136582	0.00131119	0.0564631	0.301901	0.399011	0.142537	0.00256774	0.000491696	0.0159255	0.0175098	2.73164e-05	0.000355114	0.000163899	0	0.000109266	8.19493e-05	0	0.000163899	0.0126202	0.0472301	0.104376	0.0171274	0.00120192	0.00254043	0.00256774	0	8.19493e-05	0.000437063	0.00106534	0.000846809	8.19493e-05	0.000710227	0
g__Eubacterium_brachy_group	0.00221263	0.00904174	0.00172094	0.00128387	0.0019941	0.00139314	0.0015024	0.00188483	5.46329e-05	0.000109266	5.46329e-05	0	0.000163899	0.000136582	0	0	0.000163899	0.000191215	0	2.73164e-05	2.73164e-05	0	0	0	0.000464379	0.000464379	0.000491696	0.000136582	0.000409747	0.000355114	0.000191215	0	2.73164e-05	2.73164e-05	0.000273164	5.46329e-05	0.000136582	0.000300481	0.000163899
g__Eubacterium_eligens_group	0.00254043	0.00106534	0.000136582	0.000245848	0	5.46329e-05	0.000136582	0.00109266	0.000191215	0.00076486	5.46329e-05	0	2.73164e-05	0	0	0	0	0	0	0	0	0	0	0	0	0	2.73164e-05	0	0	0	0	0	0	2.73164e-05	0	0	0	0	0
g__Eubacterium_hallii_group	0.00172094	0.000409747	5.46329e-05	0.000163899	0	0	0	0.000273164	0	0.000300481	2.73164e-05	0	5.46329e-05	0	0	0	0	0	0	0	0	0	0	2.73164e-05	0	0	0	0	0	0	0	0	0	0	0	0	0	0	0
g__Eubacterium_nodatum_group	0.000191215	0.000136582	0.000109266	0	0.000136582	0.00076486	0.000355114	0	0.00305944	0.00106534	0.00256774	0.00456184	0.000245848	0.000546329	0.00076486	0.00106534	0.000327797	0.000355114	0.000191215	0.000710227	0.000600962	0.00038243	0	0	0.00316871	0.00488964	0.00417941	0.00120192	0.000519012	0.000300481	0.00155704	2.73164e-05	0.00158435	0.00202142	0.0016663	0.000409747	0.0015024	0.000437063	0.00609156
g__Eubacterium_ruminantium_group	0.000300481	0.000273164	2.73164e-05	0	0	2.73164e-05	0	8.19493e-05	2.73164e-05	5.46329e-05	0	0	0	0	0	0	0	0	0	0	0	0	0	0	0	2.73164e-05	0	0	0	0	0	0	0	0	0	0	0	0	2.73164e-05
g__Eubacterium_siraeum_group	0.00147509	0.000928759	0.000846809	0.00254043	0.00371503	0.0196951	0.0201322	0.000600962	0.00125656	0.000109266	2.73164e-05	0.000300481	0.00128387	0.00229458	0.00122924	0.000983392	0.000109266	5.46329e-05	0	0.000655594	0.000409747	0	0.000109266	8.19493e-05	0.000901442	0.00207605	0.000737544	0.00417941	0.000218531	0.000546329	0.00494427	0.00677448	0	0	0	0	0.00311407	0	0.0018302
g__Eubacterium_ventriosum_group	0.000136582	2.73164e-05	0	8.19493e-05	2.73164e-05	8.19493e-05	0.000136582	0.000163899	2.73164e-05	0.000109266	0	0	0	0	2.73164e-05	0	0	0	0	0	0	0	0	0	0	0	0	0	0	0	0	0	0	0	0	0	0	0	0
g__Eubacterium_xylanophilum_group	0.000163899	0.000109266	0.0193674	0.0122104	0.019859	0.00917832	0.00346919	0.00508086	0	0	2.73164e-05	0	0	0	0	0	0	0	0	2.73164e-05	0	0	0	5.46329e-05	0	0	2.73164e-05	0	0	0	0	0	0	0	0	2.73164e-05	0	2.73164e-05	0
g__Exiguobacterium	0	5.46329e-05	0	0	0	5.46329e-05	5.46329e-05	5.46329e-05	0	0	2.73164e-05	0	0	2.73164e-05	0	8.19493e-05	2.73164e-05	0	0	0	0	0	0	0	0	0	8.19493e-05	0	0	0	0	0	0	0	0	0	0	0	0
g__Facklamia	2.73164e-05	2.73164e-05	0	0	0	0	0	0	0	0	0	0	0	0	0	0	0	0	0	0	0	0	0	0	0	0	0	0	0	0	0	0	0	0	0	0	0	0	0
g__Faecalibacterium	0.0144231	0.00983392	0.00103802	0.00286823	0.000109266	0.000437063	0.000218531	0.00464379	0.00122924	0.00390625	0.000355114	0.000163899	2.73164e-05	0.000191215	2.73164e-05	2.73164e-05	0.000109266	0.000191215	0	0	2.73164e-05	2.73164e-05	0.000191215	5.46329e-05	2.73164e-05	0.000109266	0.00142045	0	5.46329e-05	0.000163899	0	5.46329e-05	0	0.000109266	0	0	2.73164e-05	0.000109266	0.000136582
g__Faecalibaculum	0.00527207	0.00152972	0.000300481	0.000245848	0	0	2.73164e-05	0.000327797	0.000300481	0.000546329	0.000437063	8.19493e-05	0.000519012	0.000600962	0.0199683	0.0223175	0.000327797	0.000218531	8.19493e-05	5.46329e-05	0	0	0	2.73164e-05	0.0278354	0.0750929	0.159801	0.0196132	0.0830693	0.0976836	0.00497159	0.000300481	0.00131119	0.00289554	0.00516281	0.00136582	0.0613527	0.000983392	0.00300481
g__Faecalitalea	0.000218531	0.000191215	2.73164e-05	0.000136582	0	0	0	8.19493e-05	0	0.000109266	0	0	0	0	0	0	0	0	0	0	0	0	0	0	0	0	0	0	0	0	0	0	0	0	0	0	0	0	0
g__Family_XIII_AD3011_group	0.000628278	0.000655594	0.000163899	0.000546329	0.000327797	8.19493e-05	0.000109266	0.000409747	0.000573645	0.00327797	0.000491696	0.000300481	8.19493e-05	0.000109266	0.00117461	0.00188483	0.000300481	0.000273164	8.19493e-05	5.46329e-05	0.000109266	0.000191215	2.73164e-05	0.000191215	0.000737544	0.00076486	0.000600962	0.000327797	0.00147509	0.00114729	8.19493e-05	0.000519012	0.0624727	0.086757	0.00650131	0.0397727	0.00122924	0.00401552	0.00685642
g__Family_XIII_UCG-001	2.73164e-05	2.73164e-05	0.000109266	0	0	0.000136582	0	0	2.73164e-05	0	0	0	0	0	8.19493e-05	2.73164e-05	5.46329e-05	0	0	0	0.000109266	0	0.000273164	5.46329e-05	0	5.46329e-05	0	0	2.73164e-05	0	0	0	0	0	2.73164e-05	0	0	2.73164e-05	0.000191215
g__Fenollaria	5.46329e-05	0	0	0	0	0	0	0	0	2.73164e-05	0	0	0	0	0	0	2.73164e-05	0	0	0	0	0	0	0	0	0	0	0	0	0	0	0	0	0	0	0	0	0	0
g__Fibrella	0	0	0	0	0	0	0	0	0	5.46329e-05	0	0	0	0	0	0	0	0	0	0	0	0	0	0	0	0	0	0	0	0	0	0	0	0	0	0	0	0	0
g__Flavobacterium	0	5.46329e-05	0	0	0	0	0	0	0	8.19493e-05	0	0	0	0	0	0	0	0	0	0	0	0	0	0	0	0	0	0	0	0	0	0	0	0	0	0	0	0	0
g__Flavonifractor	0.00038243	0.000409747	5.46329e-05	0.000163899	0	0	2.73164e-05	0.000163899	0.0015024	0.000218531	2.73164e-05	0.00158435	0	0	0.00103802	0.000573645	0	0	0	2.73164e-05	0	0	0	0	0	0	0	0	0	2.73164e-05	0	0	0	0	0	0	0	0	5.46329e-05
g__Fluviicola	0.00426136	0.000573645	8.19493e-05	0.000628278	5.46329e-05	2.73164e-05	0.000109266	0.0016663	0.000218531	0.00128387	0.000273164	0	0	0	2.73164e-05	0	0	0	0	0	0	0	0	0	2.73164e-05	5.46329e-05	0	0	0	0	0	0	0	2.73164e-05	0	2.73164e-05	0	0	0
g__Fournierella	0	2.73164e-05	0	0	0	0	0	5.46329e-05	0	0	0	0	0	0	0	0	0	0	0	0	0	0	0	8.19493e-05	0	0	0	0	0	0	0	0	0	0	0	0	0	0	0
g__Fusicatenibacter	0.00202142	0.00120192	0.000136582	0.00038243	0	2.73164e-05	5.46329e-05	0.000600962	0.000136582	0.000874126	0.000136582	5.46329e-05	0	0	0	0	0	0	0	0	0	0	0	0	0	2.73164e-05	5.46329e-05	0	0	2.73164e-05	0	0	0	2.73164e-05	0	0	0	0	5.46329e-05
g__Fusobacterium	0.00038243	0.000464379	0	0.000191215	0	0	0	0.00038243	2.73164e-05	0.000355114	5.46329e-05	0	0	0	0	0	2.73164e-05	2.73164e-05	0	0	0	0	0	0	0	0	8.19493e-05	0	2.73164e-05	0	0	0	0	0	0	0	0	0	0
g__GCA-900066575	8.19493e-05	0	0.000273164	0	0.000191215	0.000628278	0.000218531	0.000355114	5.46329e-05	0.00174825	0.000491696	5.46329e-05	0.00172094	0.000628278	0.00191215	0.00152972	0.000464379	0.000327797	0.00101071	0.000355114	0.000355114	0.00243116	0.0015024	0.000355114	0.0015024	0.00180288	0.000245848	0.000464379	0.00103802	0.00256774	0.000737544	0.000437063	0.000655594	0.000874126	0.00661058	0.000327797	0.00106534	0.00426136	0.00101071
g__Gemella	0	5.46329e-05	0	0	0	0	0	0	8.19493e-05	0.000163899	0.000163899	2.73164e-05	0.000409747	0.000109266	0.000437063	0.000327797	5.46329e-05	0	0	0	0	2.73164e-05	5.46329e-05	2.73164e-05	5.46329e-05	0.000191215	0.000300481	5.46329e-05	0.000109266	0.000191215	0	2.73164e-05	0	0	0	0	0	0	0
g__Gemmobacter	0.000573645	8.19493e-05	0	0	0	2.73164e-05	2.73164e-05	8.19493e-05	0	0.000109266	0	0	0	0	0	0	0	0	0	0	0	0	0	0	0	0	0	0	0	0	0	0	0	0	0	0	0	2.73164e-05	0
g__Geobacillus	0.00278628	0.0018302	5.46329e-05	8.19493e-05	2.73164e-05	2.73164e-05	8.19493e-05	0.00117461	0.000136582	0.000437063	0	0	0.000109266	0.000519012	0.000273164	0.000409747	2.73164e-05	0.000136582	0	0	0	0	0	0	8.19493e-05	5.46329e-05	0	0	0	2.73164e-05	0	0	2.73164e-05	0	0	5.46329e-05	0	0.000109266	0
g__Geodermatophilus	2.73164e-05	0	0	0	0	0	0	0	0	0	0	0	0	0	0	0	0	0	0	0	0	0	0	0	0	0	0	0	0	0	0	0	0	0	0	0	0	0	0
g__Gordonibacter	0.000136582	0	2.73164e-05	0.000245848	8.19493e-05	2.73164e-05	5.46329e-05	0	0.000846809	0.000109266	5.46329e-05	8.19493e-05	0.000573645	0.000600962	0.00191215	0.00131119	0.000109266	8.19493e-05	0.000136582	5.46329e-05	0	0.000300481	2.73164e-05	5.46329e-05	0.000655594	0.00117461	0.000218531	0.000136582	0.000874126	0.00114729	0.000218531	0.00106534	2.73164e-05	0.000355114	0.000136582	2.73164e-05	0.00147509	0.00101071	0
g__Granulicatella	0.000191215	0.000109266	0	2.73164e-05	0	0	0	0.000218531	0	0	0	0	0	0	0	0	0	0	0	0	0	0	0	0	0	0	0	0	0	0	0	0	0	0	0	0	0	0	0
g__Haemophilus	0.000109266	8.19493e-05	0	0	0	2.73164e-05	0	0	0	2.73164e-05	0	0	0	0	0	0	0	0	0	0	0	0	0	0	0	0	0	0	0	0	0	0	0	0	0	0	0	0	0
g__Halomonas	2.73164e-05	5.46329e-05	0	0	0	0	2.73164e-05	0	0	0.000136582	0	0	0	0	0	0	0	0	0	0	0	0	0	0	0	0	0	0	0	0	0	0	0	0	0	0	0	0	0
g__Harryflintia	0	5.46329e-05	0.000191215	0.000355114	0.000355114	0.000573645	0.000273164	0.000273164	0	2.73164e-05	0	0	0	0	8.19493e-05	0.000191215	2.73164e-05	0	2.73164e-05	0	0	5.46329e-05	0.000109266	2.73164e-05	0.000109266	2.73164e-05	0	2.73164e-05	0	5.46329e-05	2.73164e-05	0	0	0.000163899	0	8.19493e-05	2.73164e-05	0	0.000245848
g__Hathewaya	8.19493e-05	0	0	0	0	0	0	0	0	0	0	0	0	0	0	0	0	0	0	0	0	0	0	0	0	0	0	0	0	0	0	0	0	0	0	0	0	0	0
g__Helicobacter	0.00284091	0.0107627	0.00472574	0.00540865	0.00494427	0.00986123	0.0124563	0.00573645	0.0201322	0.00303212	0.00387893	0.00969733	0.00300481	0.00587303	0.00273164	0.00327797	0.00833151	0.000300481	0.000464379	0.00180288	0.00117461	0.00158435	0.0108173	0.00874126	0.00273164	0.0175645	0.00341455	0.000437063	0.000109266	0.000273164	0.00213068	0.0117461	0.000983392	0.00445258	0	0.00592767	2.73164e-05	0	0.000355114
g__Holdemanella	0.000218531	8.19493e-05	2.73164e-05	5.46329e-05	0	0	0	0.000273164	5.46329e-05	5.46329e-05	2.73164e-05	0	0	2.73164e-05	0	0	0	0	0	0	0	0	0	5.46329e-05	0	0	0	0	0	0	0	0	0	0	0	0	0	0	0
g__Hydrogenispora	0	0	0	0	0	0	0	0	0	0	0	0	2.73164e-05	5.46329e-05	0	0	0	0	0	0	0	0	0	0	2.73164e-05	2.73164e-05	0	0	0	0	0	2.73164e-05	0	2.73164e-05	0	2.73164e-05	0	0	0
g__Hydrogenoanaerobacterium	2.73164e-05	0	0	0	0	0	0	2.73164e-05	0	0	0	0	0	0	0	0	0	0	0	0	0	0	0	0	0	0	0	0	0	0	0	2.73164e-05	0	0	0	0	0	0	0
g__Hydrogenophilus	5.46329e-05	5.46329e-05	0	0	0	0	0	0	0	2.73164e-05	0	0	0	0	0	2.73164e-05	0	0	0	0	0	0	0	0	0	0	0	0	0	0	0	0	0	0	0	0	0	0	0
g__IMCC26134	0.000245848	0	0	0	0	0	0	0	0	0	0	0	0	0	0	0	0	0	0	0	0	0	0	0	0	0	0	0	0	0	0	0	0	0	0	0	0	0	0
g__Intestinimonas	0.00139314	0.00270433	0.0056545	0.00988855	0.0160074	0.000546329	0.000409747	0.0142865	0.000245848	5.46329e-05	0.000191215	0.000109266	0.000628278	0.000628278	0.000491696	0.000491696	0.000464379	0.000300481	0.000109266	0.000245848	0.000163899	0.000191215	0.000600962	0.000273164	0.00284091	0.00469843	0.000327797	0.000437063	0.000218531	0.000519012	0.000300481	0.000519012	0.00076486	0.000600962	0.000655594	0.000491696	0.00139314	0.000300481	0.00423405
g__Jeotgalicoccus	2.73164e-05	0	0	0.000109266	0	0	0	0	0	0	0	0	0	0	0	0	0	2.73164e-05	0	0	0	0	0	0	0	0	0	0	0	0	0	0	0	0	0	0	0	0	0
g__Knoellia	0	0	0	0	0	0	0	0	0	8.19493e-05	2.73164e-05	0	0	0	0	0	0	0	0	0	0	0	0	0	2.73164e-05	0	0	2.73164e-05	0	0	0	0	0	0	0	0	0	0	0
g__Kocuria	0	0	0	0	2.73164e-05	0	0	0	0	2.73164e-05	0	0	0	0	0	0	0	2.73164e-05	0	0	0	0	0	0	0	0	0	0	0	0	0	0	2.73164e-05	0	0	0	0	0	0
g__Kribbella	8.19493e-05	0	0	0	0	0	0	0	0	0	0	0	0	0	0	0	0	0	0	0	0	0	0	0	0	0	0	0	0	0	0	0	0	0	0	0	0	0	0
g__Labrenzia	0	0	0	0	0	0	0	2.73164e-05	0	0	0	0	0	0	0	0	0	0	0	0	0	0	0	0	0	0	2.73164e-05	0	0	0	0	0	0	0	0	0	0	0	0
g__Lachnoclostridium	0.00467111	0.00606425	0.000928759	0.000710227	0.000928759	0.000792177	0.000163899	0.000901442	0.000218531	0.000437063	0.000136582	5.46329e-05	0.000546329	0.00038243	0.000573645	0.000710227	0.00125656	0.000355114	0.000245848	0.000273164	0.000273164	0.000464379	0.00076486	0.000409747	0.00103802	0.000983392	0.000437063	0.000273164	0.00207605	0.00128387	0.000163899	0.000682911	0	5.46329e-05	0.000163899	0	8.19493e-05	8.19493e-05	5.46329e-05
g__Lachnospira	0.00426136	0.00284091	0.000300481	0.00131119	5.46329e-05	0.00038243	0.000191215	0.00207605	0.000245848	0.00139314	0.000191215	5.46329e-05	0	2.73164e-05	0	0	0	0	0	0	0	0	0	0	0	0	5.46329e-05	0	0	0.000109266	0	0	0	2.73164e-05	0	0	0	0	0
g__Lachnospiraceae_FCS020_group	2.73164e-05	0	0.000136582	8.19493e-05	5.46329e-05	5.46329e-05	0	0	2.73164e-05	0.000191215	0.000109266	0.000409747	0.000546329	0.000519012	0.000191215	0.000218531	0	5.46329e-05	2.73164e-05	2.73164e-05	2.73164e-05	2.73164e-05	2.73164e-05	5.46329e-05	0.000163899	5.46329e-05	2.73164e-05	2.73164e-05	0.000273164	0.00226726	8.19493e-05	0	0	0	0.000109266	0	0	0	2.73164e-05
g__Lachnospiraceae_ND3007_group	0.000327797	0.000600962	0	0.000218531	0	5.46329e-05	5.46329e-05	0.000546329	8.19493e-05	0.000163899	2.73164e-05	2.73164e-05	0	0	0	0	0	2.73164e-05	0	0	0	0	0	0	0	0	0	0	0	0	0	0	0	0	0	0	0	0	0
g__Lachnospiraceae_NK3A20_group	0	5.46329e-05	0	0	2.73164e-05	0	0	8.19493e-05	0	0	0	0	0	0	0	0	0	0	0	0	0	0	0	0	0	0	0	0	0	0	0	0	0	0	0	0	0	0	0
g__Lachnospiraceae_NK4A136_group	0.0629917	0.126475	0.081403	0.119072	0.141253	0.0470662	0.0185479	0.0491423	0.0543051	0.00461648	0.0309768	0.0557528	0.0696023	0.200257	0.0251311	0.0194766	0.0775787	0.225907	0.172039	0.0472028	0.0263057	0.216619	0.0660238	0.0321241	0.0282179	0.0398274	0.0173733	0.0230004	0.0368499	0.0810479	0.0281086	0.148656	0.0216619	0.0141772	0.0121285	0.00669253	0.0172094	0.0155704	0.0206239
g__Lachnospiraceae_UCG-001	0.000409747	0.00133851	8.19493e-05	8.19493e-05	0	0.000437063	0	0.000546329	0	0	0	0	0	0	0	0	0	0	0	0	0	0	0	0	0	0	0	0	0	0	0	0	0	0	0	0	0	0	2.73164e-05
g__Lachnospiraceae_UCG-006	0.00177557	0.00155704	0.000874126	0.000819493	0.000737544	0.032807	0.0152972	0.000491696	0.00494427	0.00136582	0.000792177	0.00191215	0.00155704	0.00120192	0.00264969	0.00404283	0.00450721	0.00120192	0.0269613	0.000437063	0.000628278	0.0201868	0.00128387	0.00076486	0.00169362	0.00396088	0.000409747	0.00177557	0.00740275	0.0151606	0.00308676	0.00185752	2.73164e-05	5.46329e-05	0.000901442	2.73164e-05	0.00335992	0.000409747	0.00863199
g__Lachnospiraceae_UCG-010	0.000710227	0.000409747	5.46329e-05	2.73164e-05	0	0	2.73164e-05	0.000163899	5.46329e-05	0.000163899	0	0	2.73164e-05	5.46329e-05	0	0	0	5.46329e-05	0	0	0	2.73164e-05	0	0	8.19493e-05	2.73164e-05	0.000163899	0	0	0	0	2.73164e-05	0	0	0	0	0	0	0
g__Lachnospiraceae_XPB1014_group	0.000191215	8.19493e-05	0	2.73164e-05	0	5.46329e-05	0	8.19493e-05	2.73164e-05	5.46329e-05	2.73164e-05	0	0	0	0	0	0	0	0	0	5.46329e-05	0	0	0.000136582	0	0	0	0	0	0	0	0	0	0	0	0	0	0	2.73164e-05
g__Lactobacillus	0.399421	0.281113	0.337959	0.197115	0.19982	0.170045	0.222957	0.319712	0.00879589	0.0530758	0.0515461	0.0406195	0.0248306	0.0155704	0.0659965	0.0699847	0.185998	0.0788352	0.146061	0.199656	0.288899	0.100524	0.438975	0.568974	0.0128114	0.030731	0.0272345	0.0122924	0.201404	0.19381	0.0258413	0.490357	0.0895979	0.0958807	0.0429688	0.0724159	0.173978	0.048951	0.0293378
g__Lactococcus	0.00125656	0.000846809	8.19493e-05	0.000191215	2.73164e-05	0	5.46329e-05	0.000327797	0.0212795	0.185752	0.00915101	0.275568	0.0266608	0.00363309	0.0646853	0.11044	0.000573645	8.19493e-05	0	0	0	0	0	0	5.46329e-05	2.73164e-05	5.46329e-05	0	0	2.73164e-05	0.000136582	2.73164e-05	0.000737544	0.00122924	0.00125656	0.00390625	8.19493e-05	0.00335992	2.73164e-05
g__Lawsonella	2.73164e-05	0.000136582	0	0	0	0	0	0.000273164	0	0	0	0	0	0	0	0	0	0	0	0	0	0	0	0	0	0	0	0	0	0	0	0	2.73164e-05	0	0	0	0	0	0
g__Legionella	0.000109266	0	0	0	0	0	0	0	0	2.73164e-05	0	0	0	0	0	0	0	0	0	0	0	0	0	0	0	0	0	0	0	0	0	0	0	0	0	0	0	0	0
g__Leptothrix	0.000573645	0.000464379	2.73164e-05	0.000218531	2.73164e-05	0	0	0.000273164	2.73164e-05	0.000218531	0	0	0	0	0	0	0	0	0	0	0	0	0	0	2.73164e-05	0	0	0	0	0	0	0	0	0	0	0	0	0	0
g__Leucobacter	8.19493e-05	0	2.73164e-05	0	0	0	0	5.46329e-05	2.73164e-05	0	0	0	0	0	0	0	0	0	0	0	0	0	0	0	0	0	0	0	0	0	0	0	0	0	0	0	0	0	0
g__Longispora	0	0	0	0	0	0	0	0	0	0	0	0	0	0	0	0	0	0	0	0	0	0	0	0	0	0	2.73164e-05	0	0	0	0	0	0	0	0	0	0	0	0
g__Luteolibacter	0.000109266	0	0	0	0	0	0	0	0	0	0	0	0	0	0	0	0	0	0	0	0	0	0	0	0	0	0	0	0	0	0	0	0	0	0	0	0	0	0
g__Lysinibacillus	8.19493e-05	0	0	0	0	0	0	0.000191215	0	0	0	0	0	0	0	0	0	0	0	0	0	0	0	0	0	0	0	0	0	0	0	0	0	0	0	0	0	0	0
g__Marinicella	0	0	0	0	0	0	0	0.000409747	0	0	0	0	0	0	0	0	0	0	0	0	0	0	0	0	0	0	0	0	0	2.73164e-05	0	0	0	0	0	0	0	0	0
g__Marvinbryantia	0.000136582	0.000300481	0.000273164	0.000163899	0.000109266	0.00352382	0.00273164	0	0.00101071	0.000273164	0.000573645	0.000327797	0.000437063	0.000300481	0.000546329	0.000546329	0.000792177	0.000409747	0.000628278	0.000710227	0.000519012	0.000846809	8.19493e-05	0.000245848	0.000737544	0	0.000163899	0.000136582	0.00275896	0.00128387	0.000191215	0.000682911	0.00111997	0.000928759	0.00120192	0.00038243	0.000819493	0.00076486	0.00172094
g__Massilia	5.46329e-05	0	0	0	0	0	8.19493e-05	0	2.73164e-05	0	0	0	2.73164e-05	0	0	0	0	0	0	0	0	0	0	0	0	0	2.73164e-05	0	0	0	0	0	0	0	0	0	0	0	0
g__Megamonas	0.00210337	0.000409747	2.73164e-05	0.000327797	0	0	0	0.000846809	0.000191215	0.000273164	0	2.73164e-05	0	2.73164e-05	0	0	0	2.73164e-05	0	2.73164e-05	0	0	0	0	0	0	0	0	2.73164e-05	0.000245848	0	0	0	2.73164e-05	0	0	2.73164e-05	0	0
g__Megasphaera	0.000464379	0.000218531	2.73164e-05	0.000218531	0	0	0	0.000737544	0	0.000136582	5.46329e-05	0	0	0	0	0	0	5.46329e-05	2.73164e-05	0	0	0	0	2.73164e-05	0	0.000163899	5.46329e-05	0	0	5.46329e-05	0	0	0	0	0	0	2.73164e-05	0	2.73164e-05
g__Methylobacter	0.000245848	0	0	0	0	0	0	0	0	0	0	0	0	0	0	0	0	0	0	0	0	0	0	0	0	0	0	0	0	0	0	0	0	0	0	0	0	0	0
g__Methylophilus	0	2.73164e-05	0	0	0	0	0	0	0	0	0	0	0	0	0	0	0	2.73164e-05	0	0	0	0	0	0	0	0	0	0	0	0	0	0	0	0	0	0	0	0	0
g__Microbacterium	0.000327797	8.19493e-05	0	2.73164e-05	5.46329e-05	0	2.73164e-05	2.73164e-05	0	5.46329e-05	0	0	0	0	0	0	2.73164e-05	2.73164e-05	0	0	0	0	0	0	0	0	2.73164e-05	0	0	0	0	0	2.73164e-05	0	0	2.73164e-05	0	0	0
g__Microcystis_PCC-7914	0	0	0	2.73164e-05	0	0	0	2.73164e-05	0	0	0	0	0	0	0	0	0	0	0	0	0	0	0	0	0	0	0	0	0	0	0	0	0	0	0	0	0	0	0
g__Mitsuokella	0.000109266	0	0	0	0	0	0	0	0	0	0	0	0	0	0	0	0	0	2.73164e-05	0	0	0	0	0	0	2.73164e-05	0	0	0	5.46329e-05	0	0	0	0	0	2.73164e-05	0	0	0
g__Mogibacterium	5.46329e-05	0	0	0	0	0	0	0	0	0	0	0	0	0	0	0	0	0	0	0	0	0	0	0	0	0	0	0	0	5.46329e-05	0	0	0	0	0	0	0	0	0
g__Monoglobus	0.00267701	0.00554524	0.000956075	0.00131119	0.00147509	0.000792177	0.000546329	0.00666521	5.46329e-05	2.73164e-05	0.000491696	2.73164e-05	0.000191215	0.000245848	0.000245848	0	0.00174825	0.0016663	8.19493e-05	0.000655594	0.00111997	0.00038243	0.000437063	0.000573645	0.000956075	0.000300481	0.000437063	0	0.000218531	0.000355114	0.000901442	0.00275896	0.000682911	0.00103802	0.00120192	0.000327797	0.00363309	0.00185752	0.00576377
g__Moryella	2.73164e-05	0	0	0	0	0	0	2.73164e-05	0	0	0	0	0	0	0	0	0	0	0	0	0	0	0	0	0	0	0	0	0	0	0	0	0	0	0	0	0	0	0
g__Mucispirillum	0.00259506	0.0511637	0.00191215	0.00174825	0.00387893	0.00204873	0.00243116	0.00357845	0.00871394	0.000628278	0.00139314	0.0213341	0.000191215	0.00142045	0.000573645	0.000491696	0.00223995	0.000519012	0.00131119	0.000136582	8.19493e-05	0.00770323	0.00234921	0.00245848	0.000355114	0.000437063	0.000355114	0.000273164	8.19493e-05	0.00103802	0.000191215	0.00185752	0.00158435	0.00295017	0.000519012	0.0148328	0.00111997	0.000519012	0.000327797
g__Muribacter	0.000136582	0.000109266	0	0.000109266	0	2.73164e-05	2.73164e-05	0	0	0	0	0	0	0	0	0	0.000300481	5.46329e-05	0	0	5.46329e-05	8.19493e-05	0	2.73164e-05	0	0	0	0	0	0	0	0	0	0	0	0	0	0	0
g__Muribaculum	0.000136582	0.000245848	0.00144777	0.00172094	0.00142045	0.0053267	0.00311407	0.000655594	0	2.73164e-05	8.19493e-05	0	0.000109266	0.000218531	5.46329e-05	0	0.00576377	0.000327797	0.00152972	0.0121558	0.0153792	0.00172094	0.00822225	0.0059823	0.00125656	0.000355114	0.000109266	0.000245848	0.00111997	0.000327797	0.000109266	0.00273164	0	0	0	0	0	0	0
g__Muricauda	0	0	0	0	0	0	0	0.000109266	0	0	0	0	0	0	0	0	0	0	0	0	0	0	0	0	0	0	0	0	0	0	0	0	0	0	0	0	0	0	0
g__Mycobacterium	5.46329e-05	0	0	0	0	0	0	0	0	2.73164e-05	0	0	0	2.73164e-05	0	2.73164e-05	0	0	0	0	0	0	0	0	0	0	0	0	0	0	0	0	0	0	0	0	0	0	0
g__Mycoplasma	5.46329e-05	0.000327797	2.73164e-05	8.19493e-05	0	0	2.73164e-05	0.000983392	0	0	0	0	0	0	2.73164e-05	0	0	0.000464379	0.00038243	8.19493e-05	2.73164e-05	0.000573645	0	8.19493e-05	0	0	0	0	0	0	0	0	0	0	0.000245848	0	2.73164e-05	0.000327797	0
g__NK4A214_group	0.000710227	0.000792177	0.00172094	0.00297749	0.0038243	0.000874126	0.00109266	0.00445258	0.000136582	0.000355114	8.19493e-05	0	0.000300481	0.000245848	0.000218531	0.000245848	0.0015024	0.00155704	0.00038243	0.00101071	0.000409747	0.000464379	5.46329e-05	0.000956075	0.00262238	0.00133851	0.000245848	0.000710227	0.00117461	0.00133851	0.00109266	0.000710227	0	2.73164e-05	0.000655594	0	0.000928759	0.000546329	0.00303212
g__Nannocystis	0	0	0	0	0	0	0	0.000136582	0	0	0	0	0	0	0	0	0	0	0	0	0	0	0	0	0	0	0	0	0	0	0	0	0	0	0	0	0	0	0
g__Negativibacillus	0.000300481	0.000273164	0.000792177	0.000300481	0.000928759	0.000573645	0.000355114	0.0015024	0.000109266	0.000163899	5.46329e-05	2.73164e-05	0	0	5.46329e-05	0	0.00114729	2.73164e-05	0.000136582	0	2.73164e-05	0.000245848	0.000437063	0.000245848	5.46329e-05	0.000300481	0	5.46329e-05	0	0	0	0.000437063	8.19493e-05	8.19493e-05	5.46329e-05	2.73164e-05	0.000136582	2.73164e-05	0.000737544
g__Neisseria	8.19493e-05	5.46329e-05	0	0	0	0	0	2.73164e-05	0	0	0	0	0	0	0	0	0	0	0	0	0	0	0	0	0	0	0	0	0	0	0	0	0	0	0	0	0	0	0
g__Nitrosomonas	0	5.46329e-05	0	0	0	0	0	0	0	0	0	0	0	0	0	0	0	0	0	0	0	0	0	0	0	0	0	0	0	0	0	0	0	0	0	0	0	0	0
g__Nocardioides	8.19493e-05	8.19493e-05	0	0	0	0	0	0	2.73164e-05	0	0	0	0	0	0	0	0	0	0	0	0	0	0	0	0	0	0	0	0	0	0	0	0	0	0	0	2.73164e-05	0	0
g__Nubsella	0	5.46329e-05	0	0	0	0	0	0	0	0	0	0	0	0	2.73164e-05	0	0	0	0	0	0	0	0	0	0	0	0	0	0	0	0	0	0	0	0	0	0	0	0
g__OLB13	0.000464379	8.19493e-05	0	2.73164e-05	0	0	0	2.73164e-05	5.46329e-05	0.000163899	0	2.73164e-05	0	0	0	0	0	0	0	0	0	0	0	0	0	0	0	0	0	0	0	0	0	0	0	0	0	0	0
g__Odoribacter	0.00467111	0.00346919	0.0126475	0.00901442	0.0156796	0.000956075	0.00152972	0.0288462	0.00038243	0.000437063	0.00158435	0.000300481	0.0625273	0.0704218	0.0024858	0.00218531	0.00497159	0.114183	0.118253	0.024257	0.0183293	0.179933	0.0134124	0.0210337	0.0372323	0.00456184	0.00207605	0.0120739	0.000464379	0.00262238	0.00499891	0.00259506	0.000737544	0.00109266	0.00338724	0.00292286	0.0506447	0.011309	0.0257048
g__Oligoflexus	0	0	0	0	0	0	0	5.46329e-05	0	0	0	0	0	0	0	0	0	0	0	0	0	0	0	0	0	0	0	0	0	0	0	0	0	0	0	0	0	0	0
g__Olsenella	0.000327797	0	0	0	0	0	0	0	0	2.73164e-05	0	0	0	0	0	0	0	0	0	0	0	0	0	0	0	0	0	0	0	0	0	0	0	0	0	0	0	0	0
g__Oribacterium	0.000136582	0.000355114	0	0	0	0	0	0	0	0	0	0	0	0	0	0	0	2.73164e-05	0	0	0	0	0	0	0	5.46329e-05	0	0	0	0	0	0	0	0	0	0	0	2.73164e-05	2.73164e-05
g__Oscillibacter	0.000983392	0.000710227	0.00111997	0.00038243	0.00117461	0.00284091	0.000846809	0.000600962	0.0019941	0.000682911	0.000600962	0.0038243	0.00185752	0.00385162	0.0073208	0.00314139	0.00103802	0.000491696	0.000245848	0.00101071	0.000737544	0.000628278	0.00327797	0.000437063	0.0163352	0.0103802	0.000519012	0.00114729	0.000437063	0.002158	0.00453453	0.000218531	0.00622815	0.00185752	0.00502622	0.00155704	0.000710227	0.00111997	0.00587303
g__Oscillospira	0	0	0	0	0	2.73164e-05	0	0	0	5.46329e-05	0	0	0	0	0	0	0	0	0	0	0	0	0	0.000109266	0	0	0	0	0	0	0	0	0	0	0	0	0	0	0
g__Paeniclostridium	0.00327797	0.00191215	8.19493e-05	0.00076486	5.46329e-05	8.19493e-05	8.19493e-05	0.00136582	0.000273164	0.000983392	5.46329e-05	8.19493e-05	0	0	0	0	0	0	0	0	0	0	0	0	0	0	2.73164e-05	0	5.46329e-05	0	0	0	0	0	0	0	2.73164e-05	2.73164e-05	2.73164e-05
g__Paludicola	5.46329e-05	0	8.19493e-05	0.000191215	8.19493e-05	2.73164e-05	2.73164e-05	0	8.19493e-05	2.73164e-05	5.46329e-05	5.46329e-05	0	5.46329e-05	0.000109266	5.46329e-05	0	0	0	0	2.73164e-05	5.46329e-05	0	0	0.000245848	0.000737544	0.000191215	0.000245848	5.46329e-05	0.000273164	5.46329e-05	0	0.00505354	0.00497159	0.00122924	0.00289554	0.000218531	0.00101071	0.000546329
g__Parabacteroides	0.00245848	0.0023219	0.00177557	0.00262238	0.00076486	0.00497159	0.00434331	0.00117461	0.00426136	0.00103802	0.000519012	0.0015024	0.0108446	0.0130299	0.00428868	0.00109266	0.00524476	0.00180288	0.00188483	0.00163899	0.00308676	0.00103802	0.000792177	0.00117461	0.00295017	0.00513549	0.00702032	0.00540865	0.000682911	0.000245848	0.00374235	0.000710227	0	8.19493e-05	0.0018302	0	0.000491696	0.00117461	0.000191215
g__Paracoccus	0.000109266	8.19493e-05	0	8.19493e-05	0	0	0	0	2.73164e-05	8.19493e-05	0	0	0	0	0	0	0	0	0	0	0	0	0	0	0	0	0	0	0	0	0	0	0	0	0	0	0	0	0
g__Paraprevotella	0.00103802	0.000163899	5.46329e-05	0.000682911	5.46329e-05	0	0	0.000956075	5.46329e-05	0.00038243	5.46329e-05	0	0	0	0	0	0	0	0	0	0	0	0	0	0	0	0	0	0	0	0	0	0	0	0	0	0	0	0
g__Parasutterella	0.000300481	0.000245848	0	5.46329e-05	5.46329e-05	5.46329e-05	0	0.000136582	0.000928759	0.000191215	0.00207605	0.000218531	0.000136582	0.000928759	0.00221263	0.00226726	0.000901442	5.46329e-05	0.000300481	0	2.73164e-05	0.000136582	5.46329e-05	0	0.00355114	0.0133577	0.00478038	0.00169362	0.00357845	0.00305944	0.000546329	0.000519012	0	5.46329e-05	0.00180288	2.73164e-05	0.00284091	0.00256774	0.00374235
g__Parvibacter	0	0	0	0	0	0	5.46329e-05	0	0	0.000355114	0.000163899	2.73164e-05	5.46329e-05	0	0	2.73164e-05	2.73164e-05	0.000191215	0	2.73164e-05	5.46329e-05	0	0	0	0.000109266	0.000245848	0	0	8.19493e-05	5.46329e-05	0	8.19493e-05	0.000191215	5.46329e-05	0	0.000109266	0.000273164	0	0
g__Pediococcus	0	0	0	0	0	0	0	2.73164e-05	2.73164e-05	2.73164e-05	0	0	0	0	0	0	0	0	0	2.73164e-05	0	0	0	0	0	0	0	0	0	0	0	0	0	0	0	2.73164e-05	2.73164e-05	0	0
g__Pedobacter	0.000218531	0.000109266	0	0.000163899	0	2.73164e-05	0	0	0	2.73164e-05	0	0	0	0	0	0	0	0	0	0	0	0	0	0	0	0	0	0	0	0	0	0	0	0	0	0	0	0	0
g__Peptococcus	0.000355114	0	0.000245848	0	2.73164e-05	0.00111997	5.46329e-05	0	0	0	0	0	2.73164e-05	0	0	2.73164e-05	0.000163899	0	0	0	0	0	5.46329e-05	2.73164e-05	0.00133851	0.000273164	0	0	0	2.73164e-05	0	0	0	0	5.46329e-05	0	2.73164e-05	0	8.19493e-05
g__Peptoniphilus	0.000218531	0	0	0	0	0	0	0.000245848	0	0	0	0	0	0	0	0	0	2.73164e-05	0	0	0	0	0	0	0	0	0	0	0	0	0	0	0	0	0	0	0	0	0
g__Peptostreptococcus	0.000300481	0.000191215	0	0	0	0	0	2.73164e-05	2.73164e-05	0.000109266	0	0	0	0	0	0	0	0	0	0	0	0	0	0	0	0	0	0	0	0	0	0	0	0	0	0	0	0	0
g__Peredibacter	0	0	2.73164e-05	0	0	0	0	2.73164e-05	0	0.000109266	0	0	0	0	0	0	0	0	0	0	0	0	0	0	0	0	0	0	0	0	0	0	0	0	0	0	0	0	0
g__Perlucidibaca	2.73164e-05	2.73164e-05	0	0	0	0	2.73164e-05	0	0	5.46329e-05	0	0	0	0	0	0	0	0	0	0	0	0	0	0	0	0	0	0	0	0	0	0	0	0	0	0	0	0	0
g__Phascolarctobacterium	0.00822225	0.000983392	0.000491696	0.00131119	0.000109266	0.000109266	0.000136582	0.00811298	0.000491696	0.00158435	0.000163899	2.73164e-05	2.73164e-05	0	2.73164e-05	0	0	5.46329e-05	0	2.73164e-05	0	2.73164e-05	5.46329e-05	0.000136582	0	8.19493e-05	5.46329e-05	0	5.46329e-05	0.000109266	2.73164e-05	0	0	2.73164e-05	0	0	0	8.19493e-05	0
g__Phocea	2.73164e-05	2.73164e-05	0	0	0	0	0	0	0	0	0	0	0	0	0	0	0	0	0	0	0	0	0	0	0	0	0	0	0	0	0	0	0	0	0	0	0	0	0
g__Porphyromonas	0	0	0	0	0	0	0	0	0	8.19493e-05	0	0	0	0	0	0	0	0	0	0	0	0	0	0	0	0	0	0	0	0	0	0	0	0	0	0	0	0	0
g__Prevotella	0.027535	0.00600962	0.000737544	0.00527207	0.000409747	0.000136582	0.000218531	0.00729349	0.002158	0.00920564	0.00218531	0.000163899	0.000191215	5.46329e-05	0	2.73164e-05	2.73164e-05	0	0	0	2.73164e-05	0	0	0.000273164	0	0.000136582	0.00076486	0	0	0.000327797	0	0	2.73164e-05	0	2.73164e-05	0	0	0	0
g__Prevotellaceae_NK3B31_group	0.000218531	0	0	0.000136582	2.73164e-05	0	0	0	0.000437063	5.46329e-05	0	0	0	0	5.46329e-05	0	0	2.73164e-05	0	0	0	0	0	0.000300481	0	0	0	0	0	0	0	0	0	0	0	2.73164e-05	0	0	0
g__Prevotellaceae_UCG-001	0.00188483	0.000600962	0.015024	0.0246121	0.0131392	0.012429	0.114866	0.00128387	0.000218531	0.000245848	0.000109266	0	0.000600962	0.00229458	0.000928759	0.000300481	0.0566816	0.0111178	0.010708	0.0518466	0.0324792	0.00163899	0.00852273	0.00846809	0.00341455	0.000136582	0.000273164	0	0.000300481	0.000109266	2.73164e-05	0.0038243	0	0	2.73164e-05	0	0.00303212	0.000136582	0.00256774
g__Prevotellaceae_UCG-003	2.73164e-05	0	0	0	0	0	0	0	0	2.73164e-05	2.73164e-05	0	0	0	0	0	0	0	0	0	0	0	0	0	0	0	0	0	0	0	0	0	0	0	0	0	0	0	0
g__Prosthecobacter	2.73164e-05	0	0	8.19493e-05	0	0	0	0	0	2.73164e-05	0	0	0	0	0	0	0	0	0	0	0	0	0	0	0	0	0	0	0	0	0	0	0	0	0	0	0	0	0
g__Providencia	0	0	0	0	0	0	0	5.46329e-05	0	0	0	0	0	0	0	0	0	0	0	0	0	0	0	0	0	0	0	0	0	0	0	0	0	0	0	0	0	0	0
g__Pseudoclostridium	0	0	0	0	0	0	0	0	0	0	0	0	0	0	0	0	0	0	0	0	0	0	0	0	0	2.73164e-05	0	0	0	0	0	0	0	0	0	0	0	0	0
g__Pseudogracilibacillus	0	0	0	2.73164e-05	0	0	0	0	0	0	0	0	0	0	0	0	0	0	0	0	0	0	0	0	0	0	2.73164e-05	0	0	0	0	0	0	0	0	0	0	0	0
g__Pseudomonas	0.000464379	0.000109266	2.73164e-05	8.19493e-05	5.46329e-05	0	2.73164e-05	0.000300481	2.73164e-05	0.000218531	0	0	5.46329e-05	2.73164e-05	0	0	2.73164e-05	2.73164e-05	0	0	2.73164e-05	0	0	0	0	0	0.000109266	0	0	0	0	0	0	0	0.000874126	0	0	5.46329e-05	0
g__Pseudoxanthomonas	0	0	0	0	0	0	0	2.73164e-05	2.73164e-05	2.73164e-05	0	0	0	0	0	0	0	0	0	0	0	0	0	0	0	0	0	0	0	0	0	0	0	0	0	0	0	0	0
g__Ralstonia	0.000191215	0.000300481	8.19493e-05	0.0170728	0.000437063	0.0023219	0.00128387	0.0377513	2.73164e-05	0	0	0	0.00319602	0.00592767	0.00928759	8.19493e-05	0.000655594	0.00103802	5.46329e-05	2.73164e-05	0.000109266	0	0	0	0.000546329	0.0016663	0.00109266	0	8.19493e-05	0.00185752	0	0.000163899	0.000245848	0.000191215	0.000163899	0.00038243	0.00038243	0.000273164	0
g__Rhodococcus	0.000163899	0	5.46329e-05	0	0	0	0	8.19493e-05	0	0	0	0	0	0	0	0	2.73164e-05	0	0	0	0	0	0	0	0	0	0	0	0	0	0	0	0	0	0	0	0	0	0
g__Rikenella	0.000409747	0.00434331	0.00152972	0.00243116	0.00371503	0.00213068	0.00185752	0.00437063	2.73164e-05	0	0	0	0.000218531	0.00106534	0	0	0.000163899	0.000109266	0.000218531	0	2.73164e-05	0.000191215	0.000491696	0.000956075	0.000191215	0	0	0.000191215	0	0	0.000109266	0	0	0	0.000737544	0	0	0.00103802	0
g__Rikenellaceae_RC9_gut_group	0.00076486	0.000519012	0.0058184	0.00546329	0.00554524	0.00226726	0.00125656	0.000600962	0.0210883	0.00210337	0.00133851	0.00685642	0.0331622	0.0341455	0.0140953	0.00213068	0.000819493	0.0015024	0.000792177	0.00136582	0.00120192	0.00125656	0.00038243	0.000737544	0.000628278	8.19493e-05	8.19493e-05	0.000191215	2.73164e-05	2.73164e-05	2.73164e-05	0.000273164	0.0595771	0.0925481	0.00538134	0.158408	0.00494427	0.00442526	0.0126202
g__Rodentibacter	0.000245848	0.000956075	2.73164e-05	2.73164e-05	2.73164e-05	0.000136582	0.000109266	0.000327797	0.039882	0.00117461	0.000300481	0.00439795	0.00338724	0.000191215	0.0142045	0.0139587	0.000273164	2.73164e-05	0.000109266	0	0	5.46329e-05	2.73164e-05	0	8.19493e-05	5.46329e-05	0.000355114	0	5.46329e-05	0.000163899	8.19493e-05	0	0	0	0	0	0	0	0
g__Romboutsia	0.0024858	0.00147509	0.000163899	0.000710227	8.19493e-05	0.000109266	0.000163899	0.000928759	0.0122651	0.053267	0.0632649	0.026415	0.0476945	0.032807	0.103447	0.0884779	0.000327797	0.000191215	0.000109266	0	0	0.000136582	0	0.000136582	0.0631283	0.0313593	0.100388	0.0375055	0.0341182	0.0409747	0.0104349	0.00622815	0.000437063	0.00038243	5.46329e-05	0.000710227	0.0132212	5.46329e-05	0.0589762
g__Roseburia	0.00535402	0.00303212	0.000710227	0.00172094	0.000218531	0.00702032	0.00163899	0.00295017	0.000600962	0.00122924	5.46329e-05	0.000163899	0	8.19493e-05	0	0.000109266	8.19493e-05	8.19493e-05	0	2.73164e-05	8.19493e-05	2.73164e-05	2.73164e-05	8.19493e-05	0	0	0.00131119	0	5.46329e-05	0.000628278	8.19493e-05	0	0	0	0	0	0.000327797	0	0.000327797
g__Roseomonas	0.000109266	5.46329e-05	2.73164e-05	0	0	0	0	5.46329e-05	0	0.000109266	0	0	0	0	0	0	0	0	0	0	0	0	0	0	0	0	0	0	0	0	0	0	0	0	0	0	0	0	0
g__Rothia	0.000218531	0.000109266	5.46329e-05	0	0	5.46329e-05	0	0.000109266	0	0	0	0	2.73164e-05	0	0	0	0	0	0	0	0	0	0	0	0	0	0	0	0	0	0	0	0	0	0	0	0	0	0
g__Ruminiclostridium	0	2.73164e-05	0	0	0	0	0	0	2.73164e-05	0.000191215	8.19493e-05	0	0	0.000136582	0.000191215	5.46329e-05	0	0	0	0	0	8.19493e-05	0	0	0.000245848	0.000300481	0.000109266	0.000136582	0.000300481	0.000655594	0.000136582	0	0.000792177	0.000600962	0.000245848	0.000655594	0.00106534	0.000163899	0.00120192
g__Ruminococcus	0.00281359	0.00284091	0.00576377	0.0018302	0.00401552	0.0425317	0.0119373	0.00193947	0.0168816	0.00122924	5.46329e-05	0.0115275	0.00120192	0.00721154	0.000655594	0.000682911	0.000300481	0.000573645	0	0.000355114	0.000245848	5.46329e-05	0.000109266	0.000136582	0.0118826	0.00234921	0.00109266	0.00595498	0.00655594	0.00617351	0.00202142	0.000109266	8.19493e-05	0.000163899	0.00472574	0.000628278	0.0425317	0.00387893	0.224432
g__Ruminococcus_gnavus_group	0.00666521	0.00661058	0.00147509	0.00379698	0.00245848	0.00114729	0.000327797	0.00133851	0.00223995	0.00139314	0.000273164	0.000437063	0.011391	0.0107627	0.000191215	0.000109266	0.000846809	0.00335992	0.00076486	0.000956075	0.00191215	0.000846809	0.00111997	0.00038243	0.00305944	0.00101071	0.00038243	0.00101071	0.00603693	0.0139314	0.000491696	0.000737544	0.0332168	0.0705037	0.000136582	0.00778518	0.000792177	0.000191215	0.000519012
g__Saccharofermentans	8.19493e-05	2.73164e-05	0	0	0	0	0	0	0	0	0	0	0	0	0	0	0	0	0	0	0	0	0	0	0	0	0	0	0	0	0	0	0	0	0	0	0	0	0
g__Sarcina	5.46329e-05	5.46329e-05	0	0	0	0	0	0.000191215	0	0	5.46329e-05	0	0	0	0	0	0	0	0	0	0	0	0	0	0	2.73164e-05	2.73164e-05	0	0	0	0	0	0	0	0	0	0	0	0
g__Schlegelella	0.000109266	8.19493e-05	2.73164e-05	2.73164e-05	0	0	0	0	2.73164e-05	0	0	0	2.73164e-05	0	0	2.73164e-05	0	0	0	0	0	0	0	0	0	0	0	0	0	0	0	0	0	0	0	0	0	0	0
g__Sciscionella	0	0	0	0	0	0	0	0.000109266	0	0	0	0	0	0	0	0	0	0	0	0	0	0	0	0	0	0	0	0	0	0	0	0	0	0	0	0	0	0	0
g__Sediminispirochaeta	0	0	0	0	0	0	0	8.19493e-05	0	0	0	0	0	0	0	0	0	0	0	0	0	0	0	0	0	0	0	0	0	0	0	0	0	0	0	0	0	0	0
g__Segetibacter	8.19493e-05	0	0	0	0	0	0	0	0	0	0	0	0	0	0	0	0	0	0	0	0	0	0	0	0	0	0	0	0	0	0	0	0	0	0	0	0	0	0
g__Senegalimassilia	0	0	0	2.73164e-05	2.73164e-05	0	0	0	0	5.46329e-05	0	0	0	0	0	0	0	0	0	0	0	0	0	0	0	0	0	0	0	0	0	0	0	0	0	0	0	0	0
g__Shuttleworthia	0.000109266	0.000136582	0	0	0	0	2.73164e-05	0	0	0.000109266	0	0	0	0	0	0	0	0	0	0	0	0	0	0	0	0	2.73164e-05	0	0	0	0	0	0	0	0	0	0	0	0
g__Skermanella	0	0	0	0	0	0	0	0	0.000163899	0	0	0	0	0	0	0	0	0	0	0	0	0	0	0	0	0	0	0	0	0	0	0	0	0	0	0	0	0	0
g__Slackia	0.000300481	0	0	0	0	0	0	2.73164e-05	2.73164e-05	8.19493e-05	0	0	0	0	0	0	0	0	0	0	0	0	0	0	0	0	0	0	0	0	0	0	0	0	0	0	0	0	0
g__Solobacterium	0	0	0	0	0	0	0	0.000136582	0	5.46329e-05	0	0	0	0	0	0	0	0	0	0	0	0	0	0	0	0	0	0	0	0	0	0	0	0	0	0	0	0	0
g__Sphaerochaeta	0	0	0	5.46329e-05	0	0	0	0	0	0	0	0	0	0	0	0	0	0	0	0	0	0	0	0	0	0	0	0	0	0	0	0	0	0	0	0	0	0	0
g__Sphingobacterium	8.19493e-05	2.73164e-05	2.73164e-05	0	0	0	0	0	0	0	0	0	0	0	0	0	0	0	0	0	0	0	0	0	0	0	0	0	0	0	0	0	0	0	0	0	0	0	0
g__Sphingobium	0.000273164	0.000218531	0	5.46329e-05	0	2.73164e-05	2.73164e-05	5.46329e-05	0	0.000109266	0	0	0	0	2.73164e-05	0	0	5.46329e-05	0	0	0	0	0	0	0	0	0	0	0	0	0	0	0	0	0	2.73164e-05	0	5.46329e-05	0
g__Sphingomonas	0.000218531	5.46329e-05	0	8.19493e-05	0	0	0	0.000327797	0	0	2.73164e-05	0	8.19493e-05	0.000136582	2.73164e-05	0	0	0.000136582	0	0	0	0	0	0	2.73164e-05	8.19493e-05	0	0	0	0	0	0	0	0	0	0	0	2.73164e-05	0
g__Sphingopyxis	0.000191215	5.46329e-05	0	2.73164e-05	0	0	0	0.000136582	0	5.46329e-05	2.73164e-05	0	0	0	0	0	0	0	0	0	0	0	0	0	0	0	0	0	0	0	0	0	0	0	0	0	0	0	0
g__Sporocytophaga	8.19493e-05	0	0	0	0	0	0	0	0	0	0	0	0	0	0	0	0	0	0	0	0	0	0	0	0	0	0	0	0	0	0	0	0	0	0	0	0	0	0
g__Sporosarcina	8.19493e-05	0	5.46329e-05	0	0	0	0	0	0	0	0	0	0	0	0	0	0	0	0	0	0	0	0	0	0	0	0	0	0	0	0	0	0	0	0	0	0	0	0
g__Staphylococcus	0.000546329	0.000710227	0.000163899	0.00076486	0.000163899	2.73164e-05	5.46329e-05	0.00109266	0	0.000218531	8.19493e-05	8.19493e-05	0.000163899	0.000218531	0	2.73164e-05	0.000218531	5.46329e-05	5.46329e-05	5.46329e-05	8.19493e-05	5.46329e-05	0	0.000109266	0.000136582	5.46329e-05	0.000327797	5.46329e-05	0.000355114	0.000519012	0	0	5.46329e-05	8.19493e-05	8.19493e-05	8.19493e-05	5.46329e-05	2.73164e-05	0
g__Stenotrophomonas	0.000191215	0.000163899	2.73164e-05	0	0	0	2.73164e-05	0	0	5.46329e-05	0	0	2.73164e-05	0	0	0	0	8.19493e-05	5.46329e-05	5.46329e-05	0	2.73164e-05	0	0	0	8.19493e-05	5.46329e-05	0	0	2.73164e-05	0	0	0	0	0	5.46329e-05	0	0	0
g__Streptococcus	0.0131392	0.0133851	0.00245848	0.00568182	0.00180288	0.00125656	0.00188483	0.00775787	0.00147509	0.00401552	0.000519012	0.000464379	0.00202142	0.000928759	0.000546329	0.000792177	0.000928759	0.00103802	0.000409747	0.000519012	0.00076486	0.000682911	0.000136582	0.000491696	0.00131119	0.00106534	0.00185752	0.000655594	0.00109266	0.00158435	0.000491696	0.000109266	0.00122924	0.00076486	0.000327797	0.000573645	0.000600962	0.00038243	5.46329e-05
g__Subdoligranulum	0.00374235	0.000819493	0.000218531	0.000355114	0	2.73164e-05	0.000136582	0.00133851	0.000273164	0.000573645	0.000191215	2.73164e-05	0	0	0	0	0	0	0	0	0	0	2.73164e-05	0.000109266	0	2.73164e-05	0	0	2.73164e-05	8.19493e-05	0	2.73164e-05	0	2.73164e-05	0	0	0	0	8.19493e-05
g__Succiniclasticum	0	0	0	0	0	0	0	0	0	8.19493e-05	0	0	0	0	0	0	0	0	0	0	0	0	0	0	0	0	0	0	0	0	0	0	0	0	0	0	0	0	0
g__Succinivibrio	0.000109266	0	0	0	0	0	0	0	0	2.73164e-05	0	0	0	0	0	0	0	0	0	0	0	0	0	2.73164e-05	0	0	0	0	0	0	0	0	0	0	0	0	0	0	0
g__Sulfuricurvum	0	0	2.73164e-05	0	0	0	0	0	0	0	0	8.19493e-05	0	2.73164e-05	0	0	0	0	0	0	0	0	0	0	0	0	0	0	0	0	0	0	0	2.73164e-05	0	2.73164e-05	0	2.73164e-05	0
g__Sutterella	0.00407015	0.00161167	0.000191215	0.000355114	2.73164e-05	0.000136582	0	0.000846809	0.000163899	0.000710227	2.73164e-05	5.46329e-05	0	0	0	0	0	0	0	0	0	0	0	0	0	0	0	0	0	8.19493e-05	0	0	0	0	0	0	0	0	0
g__Sva0081_sediment_group	0	0	0	0	0	0	0	0	0	0	0	0	0	0	0	0	0	0	0	2.73164e-05	0	2.73164e-05	0	0	0	2.73164e-05	0	0	0	0	0	0	0	0	0	2.73164e-05	0	0	0
g__Syner-01	0	0	0	5.46329e-05	0	0	0	0	0	0	0	0	0	0	0	0	0	0	0	0	0	0	0	0	0	0	0	0	0	0	0	0	0	0	0	0	0	0	0
g__Synergistes	0.000245848	0	0	0	0	0	0	0	0	0	0	0	0	0	0	0	0	0	0	0	0	0	0	0	0	0	0	0	0	0	0	0	0	0	0	0	0	0	0
g__TM7a	0.000109266	0.000136582	0	0.000136582	0	0	0	0	0	0	0	0	5.46329e-05	0	0	0	0	0	0	0	0	0	0	0	0	0	0	0	0	0	0	0	0	0	0	0	0	0	0
g__Tepidimonas	0.000218531	0	0	0	0	0	0	0	0	0	0	0	0	0	0	0	0	0	0	0	0	0	0	0	0	0	0	0	0	0	0	0	0	0	0	0	0	0	0
g__Thauera	2.73164e-05	2.73164e-05	2.73164e-05	0	0	0	0	0	0	8.19493e-05	2.73164e-05	0	0	0	0	0	0	0	0	0	0	0	0	0	0	0	0	0	0	0	0	0	0	0	0	0	0	0	0
g__Thermomonas	2.73164e-05	2.73164e-05	0	0	0	0	0	0	0	0	0	0	0	5.46329e-05	0	0	0	0	0	2.73164e-05	0	0	0	0	0	0	0	0	0	0	0	0	0	0	0	0	0	0	0
g__Thermus	0	0	0	0	0	0	0	0	0	0	0	0	0.000109266	0	0	0	0	0	0	0	0	0	0	0	0	0	0	0	0	0	0	0	0	0	0	0	0	0	0
g__Treponema	0.000163899	0	0	2.73164e-05	0	0	0	0.000109266	0	0	0	0	0	0	0	0	0	0	0	0	0	0	0	0.000136582	0	0	0	0	0	0	0	0	0	0	0	0	0	0	0
g__Truepera	0.000245848	0	0	0	0	0	0	0	0	0	0	0	0	0	0	0	0	0	0	0	0	0	0	0	0	0	0	0	0	0	0	0	0	0	0	0	0	0	0
g__Tsukamurella	0	0	0	5.46329e-05	0	0	0	5.46329e-05	0	0	2.73164e-05	0	0	2.73164e-05	0	0	0	0	0	0	0	0	0	0	0	0	0	0	0	0	0	0	0	0	0	0	0	0	0
g__Turicibacter	0.00450721	0.000737544	0.000136582	0.000409747	8.19493e-05	5.46329e-05	5.46329e-05	0.000519012	0.0397454	0.113527	0.0542778	0.100743	0.0239565	0.0142319	0.104076	0.117242	0.00106534	0.000600962	0.000355114	0.000218531	0.000273164	0.000491696	5.46329e-05	0.000191215	0.0396088	0.0134943	0.0861833	0.0255135	0.095908	0.0948153	0.0199956	0.00633741	0.0693291	0.0369318	0.00488964	0.0757485	0.0590035	0.00213068	0.00551792
g__Tuzzerella	0.000136582	8.19493e-05	0.000245848	2.73164e-05	5.46329e-05	0.000519012	5.46329e-05	2.73164e-05	0.000163899	2.73164e-05	5.46329e-05	0.000245848	8.19493e-05	5.46329e-05	0.000109266	2.73164e-05	2.73164e-05	5.46329e-05	0	2.73164e-05	2.73164e-05	0	0.000327797	0.000109266	0.000273164	0.000956075	0.000109266	2.73164e-05	2.73164e-05	0.000655594	0	0	8.19493e-05	8.19493e-05	0.000437063	0	0	8.19493e-05	5.46329e-05
g__Tychonema_CCAP_1459-11B	8.19493e-05	5.46329e-05	0	0	0	0	0	0	0	0	0	0	0	0	0	0	0	0	0	0	0	0	0	0	0	0	0	0	0	0	0	0	0	0	0	0	0	0	0
g__Tyzzerella	0.000136582	0.000218531	0.000300481	0.000109266	0.000136582	0.00038243	0	0	0	0	0	0	0	0	0	0	0	0	0	0	0	0	0	0	0	0	0	0	0	0	0	0	0	0	0	0	0	0	0
g__UBA1819	0.000191215	5.46329e-05	0.000218531	2.73164e-05	0.000163899	2.73164e-05	0.000109266	0	0	2.73164e-05	0	5.46329e-05	5.46329e-05	2.73164e-05	2.73164e-05	0	0	0	0.000109266	5.46329e-05	0	0.000109266	2.73164e-05	5.46329e-05	0.000163899	0.000437063	0.000109266	5.46329e-05	0.000437063	0.000409747	0	0	0.00172094	0.00202142	0	0.00111997	5.46329e-05	0	0.000846809
g__UCG-002	0.0109812	0.0061462	0.000983392	0.00286823	0.000355114	0.000437063	0.00038243	0.0039882	0.00122924	0.00314139	0.000464379	0.000136582	0	0	5.46329e-05	0	2.73164e-05	5.46329e-05	0	0	2.73164e-05	0	2.73164e-05	0.00038243	2.73164e-05	5.46329e-05	0.000136582	0	0	8.19493e-05	0	5.46329e-05	0	0	0	0	0	0	0.000109266
g__UCG-003	0.000983392	0.000464379	2.73164e-05	0	2.73164e-05	2.73164e-05	0	2.73164e-05	8.19493e-05	0.000191215	0	2.73164e-05	0	0	0	0	2.73164e-05	2.73164e-05	0	0	0	0	0	0	2.73164e-05	2.73164e-05	5.46329e-05	0	0	8.19493e-05	2.73164e-05	0	0	0	0	0	0	0	0
g__UCG-004	0	5.46329e-05	0	0	0	0	0	0	0	0	0	0	0	0	0	0	0	0	0	0	0	0	0	0	0	0	0	0	0	0	0	0	0	0	0	0	0	0	0
g__UCG-005	0.0019941	0.00106534	0.000136582	0.000600962	0.000546329	0.00147509	0.00122924	0.000437063	0.000191215	0.000355114	5.46329e-05	8.19493e-05	8.19493e-05	2.73164e-05	0.000136582	0	0.000191215	0.000163899	0	0.000136582	8.19493e-05	8.19493e-05	0.000218531	0.00038243	0.000355114	0.000628278	0.000136582	0.000273164	0.000109266	0.000655594	0.000327797	0	0.000327797	0.000273164	0.00412478	0.000163899	0.000218531	0.00207605	0.00038243
g__UCG-009	0.000245848	5.46329e-05	0.000109266	0.000191215	8.19493e-05	0.000327797	0	8.19493e-05	0	5.46329e-05	0	0	0	0	0	0	8.19493e-05	0.000163899	5.46329e-05	5.46329e-05	2.73164e-05	0	2.73164e-05	0	0.00106534	0.00163899	5.46329e-05	0	0.000109266	2.73164e-05	0.000628278	2.73164e-05	2.73164e-05	8.19493e-05	0	2.73164e-05	5.46329e-05	2.73164e-05	0
g__Ureaplasma	0	0	0	0	0	0	0	0	0	5.46329e-05	0	0	0	0	0	0	0	0	0	0	0	0	0	0	0	0	0	0	0	0	0	0	0	0	0	0	0	0	0
g__Varibaculum	0	0	0	0	0	0	0	0	0	8.19493e-05	0	0	0	0	0	0	0	0	0	0	0	0	0	0	0	0	0	0	0	0	0	0	0	0	0	0	0	0	0
g__Veillonella	0.0023219	0.000191215	0.000109266	0.000218531	0	0	2.73164e-05	0.00174825	2.73164e-05	0.000355114	8.19493e-05	0	0	2.73164e-05	0	0	2.73164e-05	2.73164e-05	0	0	0	0	0	0	2.73164e-05	0.000109266	8.19493e-05	5.46329e-05	0.000600962	0.00101071	0	2.73164e-05	0	0	0	0	0	0	0
g__Virgibacillus	2.73164e-05	0	0	0	0	0	0	0	0	0	0	0	0	0	0	0	0	0	0	0	0	0	0	0	0	0	0	0	0	0	0	0	0	0	0	0	0	0	0
g__Vulcaniibacterium	0.000218531	2.73164e-05	0	0	0	0	0	0	0	0	0	0	0	0	0	0	0	0	0	0	0	0	0	0	0	0	0	0	0	0	0	0	0	0	0	0	0	0	0
g__Weissella	0.000273164	0.000163899	0	2.73164e-05	0	0	2.73164e-05	0	0	0	0	2.73164e-05	5.46329e-05	0	0	0	0	0	0	0	0	0	0	0	0	0	2.73164e-05	0	0	0	0	0	0	0	0	0	0	0	0
g__hgcI_clade	2.73164e-05	0	0	0	0	0	2.73164e-05	2.73164e-05	2.73164e-05	5.46329e-05	0	0	0	0	0	0	0	0	0	0	0	0	0	0	0	0	0	0	0	0	0	0	0	0	0	0	0	0	0
g__norank_f__A4b	0	0	0	0.000136582	0	0	0	5.46329e-05	0	0	0	0	0	0	0	0	0	0	0	0	0	0	0	0	0	0	0	0	0	0	0	0	0	0	0	0	0	0	0
g__norank_f__AKYG1722	5.46329e-05	0	0	0	0	0	0	0	0	0	0	0	0	0	0	0	0	0	0	0	0	0	0	0	0	0	2.73164e-05	0	0	0	0	0	0	0	0	0	0	0	0
g__norank_f__Anaerolineaceae	0.000136582	5.46329e-05	0	0	0	0	0	2.73164e-05	0	2.73164e-05	0	0	0	0	0	0	0	0	0	0	2.73164e-05	0	0	0	0	0	0	0	0	0	0	0	0	2.73164e-05	0	2.73164e-05	0	0	0
g__norank_f__Ardenticatenaceae	2.73164e-05	0	0	0.000109266	0	0	0	0	0	0	0	0	0	0	0	0	0	0	0	0	0	0	0	0	0	0	0	0	0	0	0	0	0	0	0	0	0	0	0
g__norank_f__Bacteroidales_RF16_group	0.000218531	0	0	0	0	0	0	0	0	0	0	0	0	0	0	0	0	0	0	0	0	0	0	0	0	0	0	0	0	0	0	0	0	0	0	0	0	0	0
g__norank_f__Barnesiellaceae	0.000163899	0	0	0	0	0	0	0	0	0	0	0	0	0	0	0	0	0	0	0	0	0	0	0	0	0	0	0	0	0	0	0	0	0	0	0	0	0	0
g__norank_f__Blastocatellaceae	8.19493e-05	0	0	0	0	0	0	0	0	0	0	0	0	0	0	0	0	0	0	0	0	0	0	0	0	0	0	0	0	0	0	0	0	0	0	0	0	0	0
g__norank_f__Butyricicoccaceae	0	2.73164e-05	0	0	0	0	0	2.73164e-05	2.73164e-05	2.73164e-05	0	0	0	0	8.19493e-05	0	0	0	0	0	0	0	0	0	0	0	0	0	0	0	0	0	0	0	0	0	0	0	0
g__norank_f__Caldilineaceae	5.46329e-05	0	0	0	0	0	0	0	0	2.73164e-05	0	0	0	0	0	0	0	0	0	0	0	0	0	0	0	0	0	0	0	0	0	0	0	0	0	0	0	0	0
g__norank_f__Christensenellaceae	0	5.46329e-05	2.73164e-05	2.73164e-05	0	0.000136582	8.19493e-05	2.73164e-05	0.000901442	2.73164e-05	0.000163899	0.000464379	0.000273164	0.000519012	2.73164e-05	0.000300481	0.000163899	0.000437063	0.000136582	0.000273164	0.000163899	0.000546329	0.000163899	8.19493e-05	0.000464379	0.00038243	2.73164e-05	8.19493e-05	0.000409747	0.000628278	0.000191215	5.46329e-05	0.000956075	0.000901442	0.00103802	0.000355114	0.000109266	0.00106534	0.000600962
g__norank_f__Clostridium_methylpentosum_group	0	0	0	0	0	0	0	0	0	0	0	0	2.73164e-05	8.19493e-05	0	0	0	0	0	0	0	0	0	0	2.73164e-05	0.000191215	0	5.46329e-05	0.000109266	0.000355114	0	0	2.73164e-05	5.46329e-05	2.73164e-05	0	0	5.46329e-05	0
g__norank_f__Coriobacteriales_Incertae_Sedis	0.000136582	2.73164e-05	0.000109266	0.000300481	0.000191215	0	5.46329e-05	0.000136582	5.46329e-05	2.73164e-05	0	0	0.000163899	0.000109266	0	0	0	0	5.46329e-05	5.46329e-05	5.46329e-05	5.46329e-05	0	0	0	2.73164e-05	0	0	0	2.73164e-05	0	0	0	0	0	0	2.73164e-05	0	2.73164e-05
g__norank_f__Desulfovibrionaceae	0.00387893	0.00767592	0.00860468	0.0110905	0.0137675	0.0112817	0.0126475	0.0248306	0	2.73164e-05	0	0	0	0	0	0	0.0412205	0.0078125	0.0107354	0.00633741	0.00155704	0.0145323	0.00510817	0.00592767	0.0233556	0.0463287	0.00879589	0.0114183	0.00292286	0.00243116	0.00292286	0.00934222	0.0168816	0.0209517	5.46329e-05	0.0259506	0.00483501	0.000109266	0.015625
g__norank_f__Dysgonomonadaceae	2.73164e-05	0	0	0	0	0	0	0	0	0	0	0	0	0	0	0	0	0	0	0	0	0	0	0	0	0	0	0	0	0	0	0	0	0	0	0	0	0	0
g__norank_f__Eggerthellaceae	0.000109266	0.000163899	0	5.46329e-05	5.46329e-05	0	8.19493e-05	5.46329e-05	0.000163899	2.73164e-05	0.000109266	0	5.46329e-05	0	8.19493e-05	0.000163899	5.46329e-05	8.19493e-05	5.46329e-05	0	0	0.000191215	2.73164e-05	2.73164e-05	0.000136582	0.000191215	0.000109266	0.000136582	0.000136582	0.000327797	5.46329e-05	0.000600962	2.73164e-05	0	2.73164e-05	0	0.000245848	0.000191215	0
g__norank_f__Erysipelatoclostridiaceae	0.000109266	5.46329e-05	0	0	0	0	0	0	0.00295017	0.000355114	0.000273164	0.00103802	0.000163899	0.000191215	0.000136582	0.000464379	0.000218531	0	0	0	0	0	0	2.73164e-05	0.000136582	0	0	2.73164e-05	0	0	0	0.000109266	0	0	0.000109266	0	0	5.46329e-05	0
g__norank_f__Erysipelotrichaceae	0.00587303	0.0134943	0.00396088	0.00901442	0.00595498	0.00223995	0.00180288	0.00855004	0.00508086	0.000710227	0.00185752	0.00161167	0.00281359	0.00111997	0.000245848	0.000245848	0.0083042	0.00458916	0.000956075	0.00193947	0.000682911	0.00128387	0.000573645	0.00174825	0.00456184	0.0298295	0.0411932	0.00568182	0.00409747	0.00647399	0.000792177	0.00472574	0.0165264	0.0236287	0.00254043	0.00426136	0.00551792	0.00264969	0.00417941
g__norank_f__Eubacterium_coprostanoligenes_group	0.0056545	0.00346919	0.000163899	0.00142045	5.46329e-05	0.000327797	0.000191215	0.00174825	0.00753934	0.00305944	0.0149148	0.0214161	0.0126748	0.00699301	0.0083042	0.010708	0.000218531	0.000491696	2.73164e-05	0.000355114	0.000163899	0.000163899	2.73164e-05	0.000546329	0.0297749	0.0277262	0.0346099	0.0108173	0.000300481	0.000218531	0.0137675	2.73164e-05	0.00409747	0.00412478	0.00161167	0.0018302	0.0139587	0.00245848	0.0141499
g__norank_f__F082	8.19493e-05	0	0	0	0	0	0	0	0	0	0	0	0	0	0	0	0	0	0	0	0	0	0	0.000109266	0	0	0	0	0	0	0	0	0	0	0	0	0	0	0
g__norank_f__Fimbriimonadaceae	0	0	0	5.46329e-05	0	0	0	0	0	0	0	0	0	0	0	0	0	0	0	0	0	0	0	0	0	0	0	0	0	0	0	0	0	0	0	0	0	0	0
g__norank_f__Flavobacteriaceae	0	0	0	0	0	0	0	0	0	0	0	0	0	0	0	0	0	0	0	0	0	0	0	0	0	0	2.73164e-05	0	0	0	0	0	2.73164e-05	0	0.00396088	0.000109266	0.000573645	0.00243116	0
g__norank_f__JG30-KF-CM45	0	8.19493e-05	2.73164e-05	0	2.73164e-05	0	0	0.000163899	0	0	0	0	0	0	0	0	0	0	0	0	0	0	0	0	0	0	0	0	0	0	0	0	0	0	0	0	0	0	0
g__norank_f__Lachnospiraceae	0.00587303	0.0100798	0.00480769	0.00546329	0.00562719	0.0201595	0.00417941	0.00863199	0.0299934	0.00800372	0.00833151	0.0728256	0.00371503	0.00666521	0.012429	0.013467	0.00644668	0.00136582	0.0041521	0.000710227	0.000819493	0.00480769	0.00363309	0.0018302	0.00783982	0.013467	0.0038243	0.0039882	0.00390625	0.0133031	0.00193947	0.00871394	0.069493	0.0634288	0.00759397	0.0415756	0.00775787	0.00617351	0.0164172
g__norank_f__Mitochondria	0	0	0	0.000163899	5.46329e-05	0	0	0	0	0	0	0	0	0	0	0	5.46329e-05	0	0	0	0	0	5.46329e-05	5.46329e-05	0.000191215	2.73164e-05	0	0	0	0	0	0	0	0	2.73164e-05	0	0	0	0
g__norank_f__Muribaculaceae	0.0639478	0.129371	0.315778	0.295536	0.321897	0.397044	0.341865	0.0786713	0.080884	0.0110085	0.10484	0.017182	0.298323	0.277098	0.0854731	0.0389259	0.385872	0.133823	0.220389	0.270078	0.326759	0.145569	0.234293	0.18302	0.260681	0.120356	0.0277808	0.490549	0.285375	0.0740549	0.405431	0.0755299	0.16368	0.131638	0.609512	0.185806	0.20725	0.533599	0.139259
g__norank_f__NS9_marine_group	8.19493e-05	0	0	0	0	0	0	0	0	0	0	0	0	0	0	0	0	0	0	0	0	0	0	0	0	0	0	0	0	0	0	0	0	0	0	0	0	0	0
g__norank_f__Neisseriaceae	5.46329e-05	2.73164e-05	0	0	0	0	0	0	0	0	0	0	0	0	0	0	0	0	0	0	0	0	0	0	0	0	0	0	0	0	0	0	0	0	0	0	0	0	0
g__norank_f__Oscillospiraceae	0.00308676	0.00180288	0.0126748	0.00688374	0.0141499	0.0104349	0.00475306	0.00603693	0.00136582	0.00319602	0.00218531	0.00420673	0.00360577	0.0107627	0.00218531	0.0024858	0.0322607	0.116778	0.0493881	0.156059	0.085637	0.080201	0.0115822	0.0101071	0.0969733	0.0129753	0.00117461	0.00543597	0.00273164	0.0033326	0.00314139	0.028573	0.00721154	0.00379698	0.00595498	0.0034965	0.00529939	0.00516281	0.0241477
g__norank_f__Paracaedibacteraceae	0	2.73164e-05	0	0	0	0	0	0	0	0	0	0	2.73164e-05	0	0	0	0	0	0	0	0	0	0	0	0	0	0	0	0	0	0	0	0	0	0	0	0	0	0
g__norank_f__Peptococcaceae	0.00103802	0.000792177	0.00155704	0.00161167	0.00204873	0.00292286	0.000983392	0.00316871	0.000792177	0.00139314	0.000437063	0.00038243	0.00122924	0.000600962	0.00202142	0.000491696	0.00202142	0.00152972	0.000519012	0.000573645	0.000464379	0.000546329	0.00139314	0.000928759	0.00136582	0.000491696	0	0.000218531	0.00163899	0.0112544	0.000573645	0.00136582	0.000409747	0.000218531	0.000737544	2.73164e-05	0.00139314	0.00101071	0.00204873
g__norank_f__Prevotellaceae	0	2.73164e-05	0	0	0	0	0	0	0	2.73164e-05	0	0	0	0	0	0	0	0	0	0	0	0	0	0	0	2.73164e-05	0	0	0	0	2.73164e-05	0	0	0	0	0	0	0	0
g__norank_f__Rhodobacteraceae	0	0	0	0	0	0	0	0.000136582	0	0	0	0	0	0	0	0	0	0	0	0	0	0	0	0	0	0	5.46329e-05	0	0	0	0	0	0	0	0	0	0	0	0
g__norank_f__Rs-E47_termite_group	5.46329e-05	0.000546329	0.00136582	0.00223995	0.00499891	0.00229458	0.00229458	0.00456184	0	0	0	0	0	0	0	0	0.00557255	0.038762	0.00393357	0.0144777	0.0142045	0.00551792	0.000874126	0.00144777	0.00139314	0.00655594	0.00155704	0.000737544	0	0.000163899	8.19493e-05	0.00275896	0.00289554	0.00161167	0	0.00202142	0.00330529	0	0.00292286
g__norank_f__Ruminococcaceae	0.00204873	0.00396088	0.00401552	0.00617351	0.00767592	0.00371503	0.00281359	0.0101617	0.00590035	0.00661058	0.0118007	0.0016663	0.0243116	0.00926027	0.012948	0.0139314	0.00243116	0.00120192	0.00223995	0.00139314	0.000901442	0.00756665	0.00172094	0.00120192	0.0038243	0.00696569	0.000546329	0.000983392	0.00125656	0.00975197	0.00114729	0.00237653	0.00658326	0.0110632	0.0443346	0.00669253	0.00609156	0.0536222	0.0107627
g__norank_f__Saccharimonadaceae	2.73164e-05	0	0	0	0	0	0	0	0	2.73164e-05	0	0	0	0	0	0	0	0	0	0	0	0	0	0	0	0	0	0	0	0	0	0	0	0	0	0	0	0	0
g__norank_f__Saprospiraceae	0	0	0	0	0	0	0	8.19493e-05	0	0	0	0	0	0	0	0	0	0	0	0	0	0	0	0	0	0	0	0	0	0	0	0	0	0	0	0	0	0	0
g__norank_f__Solimonadaceae	0.000109266	0	0	0	0	0	0	0.000109266	0	0	0	0	0	0	0	0	0	0	0	0	0	0	0	0	0	0	0	0	0	0	0	0	0	0	0	0	0	0	0
g__norank_f__Steroidobacteraceae	0	0	0	0	0	0	0	0	0	0	0	2.73164e-05	5.46329e-05	2.73164e-05	0	0	2.73164e-05	0	2.73164e-05	0	2.73164e-05	2.73164e-05	0	0	0	0	0	8.19493e-05	2.73164e-05	0	0	2.73164e-05	0	0	0	2.73164e-05	0	2.73164e-05	0
g__norank_f__T34	0.000218531	0.000546329	0	0	2.73164e-05	0	0	2.73164e-05	0	5.46329e-05	0	0	8.19493e-05	0	0	0	0	0	0	0	0	0	0	5.46329e-05	0	0.000109266	0	0	0	0	5.46329e-05	0	0	0	0	0	0	8.19493e-05	0
g__norank_f__UCG-010	0.000109266	0.000218531	0.000409747	0.000409747	0.000491696	0.000600962	0.000327797	0	0.00111997	0.000300481	0.00101071	0.000355114	0.00103802	0.00136582	0.000710227	0.000519012	0.000573645	0.0239838	0.00155704	0.0181381	0.015024	0.00303212	0.000355114	0.000273164	0.00516281	0.0058184	0.00101071	0.00125656	0.0024858	0.00499891	0.00188483	0.000136582	0.00685642	0.00671984	0.00240385	0.00338724	0.0033326	0.00172094	0.0133851
g__norank_f__UCG-011	5.46329e-05	0	0	0	0	0	0	0	0	0	0	0	0	0	0	0	0	0	0	0	0	0	0	0	0	0	0	0	0	0	0	0	0	0	0	0	0	0	0
g__norank_f__Vicinamibacteraceae	2.73164e-05	0	0	0	0	0	0	0	0	0	0	0	0	0	0	0	0	0	0	0	0	0	0	0	0	0	0	0	0	0	0	0	0	0	0	0	0	0	0
g__norank_f__norank_o__0319-6G20	0.000136582	0	0	0	0	0	0	0	0	0	0	0	0	0	0	0	0	0	0	0	0	0	0	0	0	0	0	0	0	0	0	0	0	0	0	0	0	0	0
g__norank_f__norank_o__Ardenticatenales	0	0	0	0	0	0	0	0.000191215	0	0	0	0	0	0	0	0	0	0	0	0	0	0	0	0	0	0	0	0	0	0	0	0	0	0	0	0	0	0	0
g__norank_f__norank_o__Candidatus_Falkowbacteria	5.46329e-05	2.73164e-05	0	0	0	0	0	0	0	0	0	0	0	0	0	0	0	0	0	0	0	0	0	0	0	0	0	0	0	0	0	0	0	0	0	0	0	0	0
g__norank_f__norank_o__Candidatus_Kaiserbacteria	0	0	0	0	0	0	0	0	0	2.73164e-05	0	0	0	0	0	2.73164e-05	0	0	0	0	0	0	0	0	0	0	0	0	0	0	0	0	0	0	0	0	0	0	0
g__norank_f__norank_o__Chitinophagales	8.19493e-05	0	0	2.73164e-05	0	0	0	0	0	5.46329e-05	0	0	0	0	0	0	0	0	0	0	0	0	0	0	0	0	0	0	0	0	0	0	0	0	0	0	0	0	0
g__norank_f__norank_o__Chloroplast	0.000245848	0.000163899	2.73164e-05	0	5.46329e-05	0	2.73164e-05	2.73164e-05	2.73164e-05	2.73164e-05	0	0	0	0	0	0	0	0	0	0	0	0	0	0	0	0	0	0	0	0	0	0	0	0	2.73164e-05	0	2.73164e-05	5.46329e-05	0
g__norank_f__norank_o__Clostridia_UCG-014	0.0137128	0.0114183	0.0196678	0.0266062	0.0282179	0.00901442	0.00658326	0.0127021	0.0258687	0.00770323	0.0125382	0.0101071	0.0343641	0.043679	0.0535948	0.0715417	0.0191761	0.0224268	0.00977928	0.0191488	0.0156523	0.0128387	0.00461648	0.00661058	0.0274803	0.0837249	0.0845717	0.0179196	0.0200776	0.043078	0.1418	0.0352928	0.00136582	0.00111997	0.00887784	0.000737544	0.0827688	0.0204873	0.174088
g__norank_f__norank_o__Clostridia_vadinBB60_group	0.00152972	0.00038243	0.00128387	0.00172094	0.0015024	0.00196678	0.00174825	0.00409747	0.00600962	5.46329e-05	0.000437063	0.00458916	0.00210337	0.00524476	0.00300481	0.00688374	0.00240385	0.00590035	0.000928759	0.00275896	0.00139314	0.00417941	0.000737544	0.000819493	0.00106534	0.00521744	0.00180288	0.000819493	0.000273164	0.000655594	0.000956075	0.00254043	0.00226726	0.00103802	0.00114729	0.00270433	0.00434331	0.00223995	0.0155157
g__norank_f__norank_o__Elsterales	0	2.73164e-05	0	0	0	0	0	0	0	0	0	0	0	0	0	0	0	0	0	0	0	0	0	0	0	0	0	0	0	0	0	0	0	0	0	0	0	0	0
g__norank_f__norank_o__Gaiellales	0.000109266	0	0	0	0	0	0	0	0	0	0	0	0	0	0	0	0	0	0	0	0	0	0	0	0	0	2.73164e-05	0	0	0	0	0	0	0	0	0	0	0	0
g__norank_f__norank_o__Gastranaerophilales	0.000109266	2.73164e-05	0.000273164	0.000109266	8.19493e-05	0.00169362	0.00163899	5.46329e-05	0.000163899	0	0.000109266	0	0.00128387	0.000300481	0.000956075	0.000273164	2.73164e-05	0.000519012	0.000136582	0.000218531	0.000464379	0.000136582	8.19493e-05	5.46329e-05	0.000409747	5.46329e-05	0	0.000191215	0.00103802	0.00139314	0.000409747	2.73164e-05	0	0	0	0	0	0	0
g__norank_f__norank_o__IMCC26256	0.000109266	5.46329e-05	0	0	0	2.73164e-05	0	0	0	0	0	0	0	0	0	0	0	0	0	0	0	0	0	0	0	0	0	0	0	0	0	0	0	0	0	0	0	0	0
g__norank_f__norank_o__Izemoplasmatales	2.73164e-05	0	0	0	0	0	0	0	0	0	0	0	0	0	0	0	0	0	0	0	0	0	0	0	0	0	0	0	0	0	2.73164e-05	0	0	0	0	0	5.46329e-05	0	0
g__norank_f__norank_o__Micavibrionales	0	5.46329e-05	0	0	0	0	0	0.000109266	2.73164e-05	0.000109266	0	0	0	0	0	0	0	0	0	0	0	0	0	0	0	0	0	0	0	0	0	0	0	0	0	0	0	0	0
g__norank_f__norank_o__Oscillospirales	0	2.73164e-05	2.73164e-05	0	2.73164e-05	2.73164e-05	2.73164e-05	0	5.46329e-05	0	0	2.73164e-05	0	0	2.73164e-05	0.000109266	2.73164e-05	0.000163899	0.000136582	0.000136582	2.73164e-05	5.46329e-05	2.73164e-05	0	0	2.73164e-05	8.19493e-05	0	5.46329e-05	5.46329e-05	0	2.73164e-05	8.19493e-05	0.000163899	0	2.73164e-05	5.46329e-05	0	0.000191215
g__norank_f__norank_o__PB19	0	0	0	0	0	0	0	8.19493e-05	0	0	0	0	0	0	0	0	0	0	0	0	0	0	0	0	0	0	0	0	0	0	0	0	0	0	0	0	0	0	0
g__norank_f__norank_o__PeM15	0	0	0	0	0	0	0	0	0	0	0	0	0	0	0	5.46329e-05	0	0	0	0	0	0	0	0	0	0	0	0	0	0	0	0	0	0	0	0	0	0	0
g__norank_f__norank_o__RBG-13-54-9	0	0	0	0	0	0	0	0	0	0	0	0	0	0	0	0	0	0	0	0	0	0	0	0	0	0	2.73164e-05	0	0	0	0	0	0	0	0	0	0	0	0
g__norank_f__norank_o__RF39	0.00368772	0.00456184	0.00393357	0.0108719	0.00267701	0.0109266	0.00513549	0.0140133	0.00133851	0.000573645	0.000655594	0.000355114	0.00445258	0.00155704	0.000109266	0.000109266	0.00762128	0.00360577	0.0024858	0.00155704	0.00147509	0.00128387	0.000437063	0.000327797	0.00316871	0.00540865	0.00833151	0.00303212	0.00327797	0.0110085	0.00163899	0.00278628	0.00254043	0.00368772	0.00174825	0.00125656	0.0104895	0.00237653	0.000109266
g__norank_f__norank_o__Rhodospirillales	0.000109266	0	0	0	0	0.000191215	2.73164e-05	8.19493e-05	0.00325066	0.00158435	0.00226726	0.000464379	0.00114729	0.000437063	0.00330529	0.000983392	0.000136582	0	2.73164e-05	0	0	0.000109266	0	0	0.000983392	0.00846809	0.00404283	8.19493e-05	8.19493e-05	8.19493e-05	0.00210337	0	0	0	2.73164e-05	0	0.0023219	0	0.000491696
g__norank_f__norank_o__Run-SP154	0	0	0	0	0	0	0	0	0	0	0	0	0	0	0	0	0	0	0	0	0	2.73164e-05	0	0	0	0	0	0	2.73164e-05	0	2.73164e-05	0	0	0	0	0	5.46329e-05	0	0
g__norank_f__norank_o__S085	0.000109266	0	0	0	0	0	0	0	0	0	0	0	0	0	0	0	0	0	0	0	0	0	0	0	0	0	0	0	0	0	0	0	0	0	0	0	0	0	0
g__norank_f__norank_o__SBR1031	0.000710227	0.000109266	0.000136582	0.000191215	8.19493e-05	0	0	0.000710227	0.000109266	0.000519012	8.19493e-05	2.73164e-05	0	0	0	0	0	0	0	0	0	0	0	0	0	0	0	0	0	0	0	0	0	0	0	0	0	0	0
g__norank_f__norank_o__Saccharimonadales	0	8.19493e-05	0	0	0	0	0	0	0	0	0	0	0	0	0	0	0	0	0	0	0	0	0	0	0	0	0	0	0	0	0	0	0	0	0	0	0	0	0
g__norank_f__norank_o__Subgroup_17	0	0	0	0	0	0	0	0.000163899	0	0	0	0	0	0	0	0	0	0	0	0	0	0	0	0	0	0	0	0	0	0	0	0	0	0	0	0	0	0	0
g__norank_f__norank_o__norank_c__Clostridia	0.000109266	2.73164e-05	0	0.000109266	0.000109266	0	0	0	2.73164e-05	2.73164e-05	8.19493e-05	8.19493e-05	0.000109266	5.46329e-05	0	0	0.000163899	5.46329e-05	0	0	0	2.73164e-05	0	2.73164e-05	0.000163899	0	0	0	0.000109266	0.000136582	2.73164e-05	0.000136582	0	0	2.73164e-05	0	0.00038243	5.46329e-05	5.46329e-05
g__norank_f__norank_o__norank_c__Sericytochromatia	0.000136582	0.000109266	0	0.000109266	0	0	0	5.46329e-05	0	0	0	0	0	0	0	0	0	0	0	0	0	0	0	0	0	0	0	0	0	0	0	0	0	0	0	0	0	0	0
g__norank_f__norank_o__norank_c__WWE3	0.000109266	0	0	0	0	0	0	0	0	0	0	0	0	0	0	0	0	0	0	0	0	0	0	0	0	0	0	0	0	0	0	0	0	0	0	0	0	0	0
g__norank_f__norank_o__norank_c__norank_p__Firmicutes	5.46329e-05	0	0	0	0	0	0	0	0	0	0	0	0	0	0	0	0	0	0	0	0	0	0	0	0	0	0	0	0	0	0	0	0	0	0	0	0	0	0
g__norank_f__norank_o__norank_c__norank_p__SAR324_cladeMarine_group_B	0	0	0	0	0	5.46329e-05	0	0	0	0	0	0	0	0	0	0	0	0	0	0	0	0	0	0	0	0	0	0	0	0	0	0	0	0	0	0	0	0	0
g__norank_f__norank_o__norank_c__norank_p__WPS-2	0	2.73164e-05	2.73164e-05	0	0	0	0	0	0	0	0	0	0	0	0	0	0	0	0	0	0	0	0	0	0	0	0	0	0	0	0	0	0	0	0	0	0	0	0
g__norank_f__norank_o__norank_c__norank_p__WS4	0	0	0	0	0	0	0	0.000109266	0	0	0	0	0	0	0	0	0	0	0	0	0	0	0	0	0	0	0	0	0	0	0	0	0	0	0	0	0	0	0
g__norank_f__p-251-o5	0.000218531	0	0	0	0	0	0	0	0	0	0	0	0	0	0	0	0	0	0	0	0	0	0	0	0	0	0	0	0	0	0	0	0	0	0	0	0	0	0
g__norank_f__p-2534-18B5_gut_group	0	8.19493e-05	0	2.73164e-05	0	0	0	0	2.73164e-05	0	0	0	0	0	0	0	0	0	0	0	0	0	0	0.000218531	0	0	0	0	0	0	0	0	0	0	0	0	0	0	0
g__unclassified_c__Actinobacteria	0	0	0	0	0	0	0	0	0	2.73164e-05	0	0	0	0	0	0	0	0	0	0	0	0	0	0	0	0	0	0	0	0	0	0	0	0	0	0	0	0	0
g__unclassified_c__Alphaproteobacteria	0	8.19493e-05	0	0	0	0	0	0.000109266	0	0	0	0	0	0	0	0	0	0	0	0	0	0	0	0	0	0	0	0	0	0	0	0	0	0	0	0	0	0	0
g__unclassified_c__Bacilli	0	0	0	0	0	0	0	0	8.19493e-05	5.46329e-05	8.19493e-05	0.00379698	5.46329e-05	0	2.73164e-05	0.000682911	0	0	0	0	2.73164e-05	0	0	5.46329e-05	2.73164e-05	0	8.19493e-05	0.000109266	0.00169362	0.000136582	0.000163899	0.000218531	0.000600962	0.000655594	8.19493e-05	8.19493e-05	0.000464379	0	0
g__unclassified_c__Clostridia	0	5.46329e-05	8.19493e-05	0.000109266	2.73164e-05	0	2.73164e-05	0	2.73164e-05	0	0	5.46329e-05	2.73164e-05	0	0	2.73164e-05	8.19493e-05	0.00125656	2.73164e-05	0.000682911	0.000327797	0.000191215	2.73164e-05	0.000136582	0	0	0	0	0.000136582	2.73164e-05	2.73164e-05	5.46329e-05	2.73164e-05	2.73164e-05	0.000136582	5.46329e-05	2.73164e-05	0.000136582	5.46329e-05
g__unclassified_f__Alteromonadaceae	0	0	0	0	0	0	0	0	0	0	0	0	0	5.46329e-05	0	0	0	0	0	0	0	0	0	0	0	0	0	0	0	0	0	0	0	0	0	0	0	0	0
g__unclassified_f__Anaerovoracaceae	0	2.73164e-05	0	0	0	0	0	0	0.00319602	0.00663789	0.00234921	0.00210337	0.000819493	0.000573645	0.00251311	0.0019941	0.000409747	0.00461648	0	0.000819493	0.000846809	0	0.000956075	0.000846809	0.000109266	0.00125656	0.00180288	0	0	2.73164e-05	5.46329e-05	0.000136582	0	0	0.000136582	0	0.000300481	2.73164e-05	0.000355114
g__unclassified_f__Barnesiellaceae	0.000327797	0	0	0	0	0	0	0	0	0	0	0	0	0	0	0	0	0	0	0	0	0	0	0	0	0	0	0	0	0	0	0	0	0	0	0	0	0	0
g__unclassified_f__Bifidobacteriaceae	0.000355114	2.73164e-05	2.73164e-05	2.73164e-05	0	0	0	0.000163899	0	8.19493e-05	0	0	0	0	0	0	0	0	0	0	0	0	0	0	0	0	0	0	0	0	0	0	0	0	0	0	0	0	0
g__unclassified_f__Butyricicoccaceae	0	5.46329e-05	0	0	0	0	0	0	0	0	0	0	0	0	0	2.73164e-05	0	0	2.73164e-05	0	0	0	2.73164e-05	2.73164e-05	0	0	0	0	0	0	0	0	0	2.73164e-05	0	0	0	0	0
g__unclassified_f__Christensenellaceae	2.73164e-05	0	0	0	0	0	0	0	2.73164e-05	8.19493e-05	0	8.19493e-05	0	0	0.000327797	5.46329e-05	0	5.46329e-05	0	0	5.46329e-05	0	0	0	5.46329e-05	0.000191215	2.73164e-05	5.46329e-05	0	2.73164e-05	0	0	0	0	0	0	8.19493e-05	0	0
g__unclassified_f__Clostridiaceae	0.000273164	5.46329e-05	2.73164e-05	0	0	5.46329e-05	0	0	0	0	0	0	0	0	0	0	2.73164e-05	0	0	0	0	0	0	0	0	2.73164e-05	0	0	0	0	0	0	0	0	0	0	0	2.73164e-05	2.73164e-05
g__unclassified_f__Comamonadaceae	0.000136582	0.000109266	0	0.000109266	0	0	0	5.46329e-05	0	5.46329e-05	0	0	0	0	0	0	0	0	0	0	0	0	0	0	0	0	0	0	0	0	0	0	0	0	0	2.73164e-05	0	0	0
g__unclassified_f__Coriobacteriaceae	8.19493e-05	0	0	0	0	0	0	0	0	0	0	0	0	0	0	0	0	2.73164e-05	0	0	0	0	0	0	0	0	0	0	0	0	0	0	0	0	0	0	0	0	0
g__unclassified_f__Eggerthellaceae	0.00603693	0.00442526	0.000109266	0.000437063	0.000491696	0.000136582	0.000300481	0.0117461	0	5.46329e-05	0	0	8.19493e-05	0	0	0	8.19493e-05	0.000491696	2.73164e-05	2.73164e-05	5.46329e-05	0.000136582	0	0	0	0	0	0	0	0	0	0.000163899	0	0	0	0	0	0	0
g__unclassified_f__Erysipelotrichaceae	0.000327797	0.000409747	0	2.73164e-05	0	5.46329e-05	2.73164e-05	0.000874126	0	0	0	0	0.000409747	0.000109266	0	0	0	0	0	0	0	0	0	5.46329e-05	0.0016663	0.00120192	0.00767592	0.00180288	0.0019941	0.000245848	0.000300481	0	0	0	0	0	0.00344187	0	2.73164e-05
g__unclassified_f__Flavobacteriaceae	0	0	0	0	0	0	0	5.46329e-05	0	0	0	0	0	0	0	0	0	0	0	0	0	0	0	0	0	0	0	0	0	0	0	0	0	0	0	0	0	0	0
g__unclassified_f__Lachnospiraceae	0.0239292	0.0398274	0.0149967	0.0200503	0.0182474	0.0209517	0.00718422	0.0464653	0.0535129	0.00770323	0.0224814	0.0217166	0.00863199	0.02158	0.0056545	0.00600962	0.0130026	0.00800372	0.0219624	0.00467111	0.00655594	0.0289554	0.0680179	0.0263057	0.0152972	0.0440887	0.0117188	0.0121012	0.0294744	0.0519012	0.028573	0.0110358	0.0278901	0.0162533	0.0230278	0.00297749	0.0191215	0.0213615	0.0481589
g__unclassified_f__Oscillospiraceae	0.000437063	0.000956075	0.00218531	0.00191215	0.00322334	0.000846809	0.000710227	0.00262238	0.000464379	0.000163899	0.000600962	0.000273164	0.000300481	0.000245848	0.000163899	0.00038243	0.000273164	0.0016663	0.000710227	0.00204873	0.000655594	0.00142045	0.00038243	0.000491696	0.00223995	0.000819493	5.46329e-05	0.000191215	0.000300481	0.000546329	0.000327797	0.000355114	0.00106534	0.000655594	0.000519012	0.000163899	0.000573645	0.00128387	0.00185752
g__unclassified_f__Pasteurellaceae	0	8.19493e-05	0	5.46329e-05	0	0	0	0	0	0	0	0	0	0	0	0	0	0	0	0	0	0	0	0	0	0	0	0	0	0	0	0	0	0	0	0	0	0	0
g__unclassified_f__Polyangiaceae	0	0	0	0	0	0	0	0	8.19493e-05	0	0	0	0	0	0	0	0	0	0	0	0	0	0	0	0	0	0	0	0	0	0	0	0	0	0	0	0	0	0
g__unclassified_f__Prevotellaceae	0.00136582	2.73164e-05	0.00106534	0.00267701	0.00109266	0.0126748	0.0828781	0.000273164	0.0125656	0.000546329	0.00133851	0.000273164	0.0867843	0.0350197	0.0023219	0.000792177	0.00286823	0.00103802	0.0117734	0.000327797	0.000355114	0.00300481	0.00824956	0.0079764	0.00286823	0.000600962	0.000464379	0.00475306	0.000491696	0.000491696	0.0115275	0.00185752	0	2.73164e-05	0.0103802	0	0.000136582	0.0185479	0
g__unclassified_f__Rhizobiaceae	8.19493e-05	5.46329e-05	0	0	0	0	0	0	0	0	0	0	0	0	0	0	0	0	0	0	0	0	0	0	0	0	0	0	0	0	0	0	5.46329e-05	0	0	0	0	0	0
g__unclassified_f__Rhodobacteraceae	0	0	2.73164e-05	0	0	0	0	0.00346919	0	0	0	0	0	0	0	0	0	0	0	0	0	0	0	0	0	0	2.73164e-05	0	0	0	0	0	0	0	0	0	0	0	0
g__unclassified_f__Rikenellaceae	0.000628278	0	0	0	0	0	0	0	0	0	0	0	0	0	0	0	0	2.73164e-05	0	0	0	0	2.73164e-05	0	0	0	0	0	0	0	0	0	0	0	0	0	0	0	0
g__unclassified_f__Ruminococcaceae	0.00852273	0.00942417	0.0038243	0.00568182	0.00898711	0.00262238	0.00368772	0.00986123	0.00193947	0.000327797	0.00142045	0.0019941	0.000464379	0.00133851	0.000819493	0.00103802	0.00363309	0.00221263	0.0079764	0.00131119	0.00109266	0.0220717	0.00131119	0.00117461	0.00221263	0.00308676	0.00152972	0.000737544	0.00111997	0.000682911	0.000710227	0.00543597	0.00188483	0.00319602	0.00158435	0.00147509	0.00316871	0.00273164	0.00611888
g__unclassified_f__Saccharimonadaceae	0	5.46329e-05	0	0	0	0	0	0	2.73164e-05	0	0	0	5.46329e-05	0	0	0	0	0	0	0	0	0	0	0	0	0	0	0	0	0	0	0	0	0	0	0	0	0	0
g__unclassified_f__Selenomonadaceae	0	0.000109266	0	2.73164e-05	0	0	0	0	0	0	0	0	0	0	0	0	0	0	0	0	0	0	0	2.73164e-05	0	8.19493e-05	0	0	0	0	8.19493e-05	0	0	0	0	0	0	2.73164e-05	0
g__unclassified_f__Sphingobacteriaceae	0	2.73164e-05	0	2.73164e-05	0	0	0	0	0	2.73164e-05	0	0	0	0	0	0	0	0	0	0	0	0	0	0	0	0	0	0	0	0	0	0	0	0	0	0	0	0	0
g__unclassified_f__Streptococcaceae	0	0	0	0	0	0	0	0	5.46329e-05	8.19493e-05	0.000273164	0.0024858	0	0	0	0.000628278	0	0	0	0	0	0	0	0	0	0	0	0	0	0	0	0	0	0	0	0	0	0	0
g__unclassified_k__norank_d__Bacteria	8.19493e-05	2.73164e-05	0.000136582	0	0.000109266	5.46329e-05	2.73164e-05	0	0	0	0	0	0	0	0	0	0.000327797	0	0.000273164	0.00038243	0.00076486	0.000109266	0.0061462	0.00223995	0	0	0	0	0.000218531	0	0	0.000218531	0	2.73164e-05	0	2.73164e-05	8.19493e-05	0	0
g__unclassified_o__Bacteroidales	5.46329e-05	0	5.46329e-05	0	2.73164e-05	5.46329e-05	0	0	0	0	2.73164e-05	0	0	0	0	0	0.000464379	5.46329e-05	0.00218531	0.00155704	0.0019941	0.00125656	0.0015024	0.000874126	0.000163899	8.19493e-05	0	0.00180288	0.000191215	0	0.00488964	2.73164e-05	0.000191215	0.000273164	0.000628278	0.000218531	5.46329e-05	0.000327797	0
g__unclassified_o__Erysipelotrichales	0	0	0	0	0	0	0	0	2.73164e-05	0	0.000163899	0	0	0	5.46329e-05	5.46329e-05	0	0	0	0	0	0	0	0	0	0	0	0	0	0	0	0	2.73164e-05	2.73164e-05	0	2.73164e-05	2.73164e-05	0	0
g__unclassified_o__Lactobacillales	0	0	0	0	0	0	0	0	0	0	0	0	0	5.46329e-05	0	0	0	0	0	0	0	0	0	0	0	0	0	0	0	0	0	0	0	0	0	0	0	0	0
g__unclassified_o__Oscillospirales	0	2.73164e-05	0	0	0	0	0	0	2.73164e-05	0	8.19493e-05	2.73164e-05	0	0	0	0	2.73164e-05	0	2.73164e-05	0	0	5.46329e-05	2.73164e-05	0	8.19493e-05	5.46329e-05	2.73164e-05	0	0	2.73164e-05	0	0	0.000300481	0.000191215	8.19493e-05	0.000191215	5.46329e-05	8.19493e-05	0.000136582
g__unclassified_p__Firmicutes	2.73164e-05	0.000109266	0.000491696	0	0.000218531	2.73164e-05	0.000163899	0	5.46329e-05	0	8.19493e-05	0.00292286	2.73164e-05	0	2.73164e-05	0	0.000600962	0.000464379	0.00114729	0.00114729	0.000874126	0.00120192	0.00180288	0.000737544	5.46329e-05	0	0.000109266	0.000327797	0.000355114	2.73164e-05	5.46329e-05	0.00155704	0.000491696	0.000491696	5.46329e-05	0.000191215	0.000163899	0	0
