# Supplementary material for: Paeonol Ameliorates Ulcerative Colitis in Mice by Modulating the Gut Microbiota and Metabolites
Source: Metabolites. 2022 Oct 8;12(10):956. doi: 10.3390/metabo12100956 (PMC9612301; doi:10.3390/metabo12100956)
Supplement: Supplementary file 1 [file metabolites-12-00956-s001.zip › Supplementary Table S3.xlsx]

## Sheet: Sheet1
	Con1	Con2	Con3	Con4	Con5	Con6	Con7	Con8	DSS1	DSS2	DSS3	DSS4	DSS5	DSS6	DSS7	DSS8	Pae_L1	Pae_L2	Pae_L3	Pae_L4	Pae_L5	Pae_L6	Pae_L7	Pae_H1	Pae_H2	Pae_H3	Pae_H4	Pae_H5	Pae_H6	Pae_H7	Pae_H8	SASP1	SASP2	SASP3	SASP4	SASP5	SASP6	SASP7	SASP8
Histidine	459.687	1135.44	1035.55	537.803	451.603	850.798	574.788	298.862	3555.52	3349.28	2954.56	373.147	671.807	1242.04	884.315	2632.94	390.287	276.475	423.569	174.16	944.379	906.053	455.204	193.861	729.48	520.987	498.821	648.767	615.904	424.166	597.848	433.02	209.784	1416.76	1013.75	425.232	313.491	444.122	293.111
Alanine	4265.2	7785.92	6758.99	4526.99	4338.68	4690.15	4010.41	4313.09	15102.9	13608.9	12082	6479.91	4678.14	7359.12	5921.09	11375.8	3633.82	2941.67	2751.95	3199.47	6107.96	7855.05	2702.34	3237.68	7441.16	5802.51	5709.28	6350.93	5711.97	3331.72	5137.65	5423.57	3325.72	10161.1	6869.58	4463.68	4234.48	5248.16	3640.6
Dimethylglycine	18.7121	13.292	17.9871	18.2488	2.0073	20.0816	22.4508	8.2457	48.2231	78.3052	53.5565	32.9703	67.8042	50.1137	55.3612	77.1648	52.3197	12.7916	12.9078	60.6543	21.1849	17.9877	6.9818	4.781	3.2498	3.5961	19.0484	3.3571	3.5568	2.4244	2.539	10.4163	31.6098	21.9248	18.659	3.1392	16.7822	44.031	57.5077
Homoserine	92.9276	200.613	72.1662	75.9194	53.1822	62.6968	64.3022	90.8516	34.5484	23.5732	21.6963	30.9136	42.1781	35.9292	34.6756	38.6757	95.6933	86.807	61.8	117.484	66.4952	101.479	50.6702	111.779	46.0719	52.3813	75.9895	37.8242	45.518	66.2087	78.1203	133.081	97.025	60.5336	75.9055	95.7967	94.432	125.696	132.14
Aminocaproic acid	11.4874	11.0887	10.3856	8.3176	15.0293	11.4617	13.7039	8.3313	4.3981	2.7751	3.3629	2.4379	2.7175	4.2551	4.1459	4.3534	9.6055	5.5975	4.7516	5.2808	9.6982	9.9437	5.3328	20.6642	16.6945	19.288	15.0695	20.0467	14.5522	9.5196	11.5148	10.4069	7.1646	5.099	3.9517	12.3861	8.1712	7.447	10.3027
Lactic acid	600.375	309.811	3557.03	3729.14	10963.6	4487.03	2047.37	333.254	15722.7	10040	7122.22	16476.4	8111.63	12207.6	8010.48	7580.39	5475.24	5606.07	3797.12	5682.91	2132.72	3839.85	852.689	4632.17	5110.53	3504.4	655.754	3522.43	2164.11	2690.51	1108.83	3972.25	4605.03	14973.8	4805.66	1019.39	6666.59	8631.71	4317.24
2-Hydroxy-3-methylbutyric acid	9.5178	22.5096	25.7521	13.7765	33.2739	27.2372	20.1313	6.8762	79.7639	104.585	122.129	101.656	30.3345	56.2327	42.9755	53.6283	39.42	22.2606	28.8542	31.1553	20.8764	39.5808	22.7688	22.0402	51.7708	74.8303	18.9951	42.1261	39.5003	27.106	27.6344	18.644	28.7197	57.1134	27.0539	20.9297	32.0612	45.0661	30.3495
Aconitic acid	4.9504	41.9258	18.482	19.1507	26.8236	25.0804	34.1959	10.2802	54.4489	22.1028	68.4547	86.1032	19.8823	78.463	27.2862	169.756	85.3041	38.4759	12.083	25.5398	45.9289	63.4992	49.0166	14.4067	7.5969	20.7046	169.597	6.6926	7.158	7.3554	11.5788	7.2905	2.2516	6.0304	8.4152	0.7938	16.0369	58.8757	85.9285
2-Phenylpropionate	82.695	232.701	59.4809	68.25	39.5757	23.4638	103.94	128.056	12.1518	3.2459	1.7024	48.765	38.4149	12.9022	27.4017	10.8832	43.4896	59.4052	24.9391	70.2554	71.3643	36.8426	52.0266	60.8757	25.8626	26.6585	91.796	28.4396	22.1164	45.9258	87.494	50.6191	46.2639	1.6549	1.3476	42.8948	28.2694	25.0629	58.5136
Hydrocinnamic acid	198.492	549.174	146.588	158.328	94.2014	53.728	252.313	303.819	27.0619	6.2319	2.5244	111.341	89.3697	28.4695	63.4634	23.3595	103.69	142.145	58.5743	165.842	166.749	86.557	123.628	146.335	59.2317	62.5037	220.374	69.0776	52.3778	108.564	210.562	119.751	114.319	2.8617	2.1494	99.3343	65.765	61.4299	136.631
Indole-3-propionic acid	8.2666	15.8412	3.647	3.594	3.1052	2.2886	5.6787	8.3416	0.6613	0.0343	0.0845	1.8179	0.1094	0.8579	0.161	0.5937	0.5177	0.1033	0.1173	0.3265	0.3984	0.3596	0.1425	3.4575	3.5611	0.1569	0.2565	3.3617	2.4631	5.2252	5.3811	4.4822	0.1183	0.0796	0.0954	5.4296	0.0757	0.1355	3.3407
Glycine	1959.81	3260.71	2926.36	1838.82	1499.61	2636.12	1963.21	1870.8	10884.4	8207.79	8307.74	3456.01	1117.63	5159.46	3477.96	6116.21	2036.92	1407.01	1296.52	1442.11	3783.04	5897.16	1173.12	1367.28	3357.12	2650.41	1810.05	2781.86	2578.66	1879.49	2628.79	3009.85	1624.72	4851.95	3227.87	2142.03	2070.26	3175.96	1785.73
Glycolic acid	89.7418	96.7644	195.739	170.571	68.2616	123.664	113.181	71.0885	355.912	575.415	187.479	603.65	401.163	302.319	264.976	360.968	365.363	346.58	119.795	658.263	236.953	376.186	172.976	116.519	232.083	289.012	253.376	273.482	237.468	114.593	160.62	185.797	354.858	257.319	119.291	110.203	350.443	359.711	287.084
alpha-Aminobutyric acid	190.629	378.841	313.414	126.503	152.786	107.233	105.987	284.013	1761.3	1070.48	442.265	490.02	267.252	574.573	395.538	660.284	129.954	81.5809	63.37	153.665	252.79	359.688	62.2777	75.6339	343.688	180.459	210.464	197.368	203.46	119.417	241.619	188.277	316.312	478.952	158.183	157.115	416.513	447.378	152.729
Valine	1601.45	2167.68	2701.14	2113.12	2002.42	2609.27	1891.14	1630.82	15150.7	11457.1	7567.78	2202.69	1861.44	5082.76	3611.99	5711.66	1430.85	1233.45	1168.26	956.548	6008.87	4325.22	1081.15	1313.54	4403.14	1970.81	3089.87	3490.95	2418.34	1445.7	2595.37	2229.72	4047.85	8782.47	5822.09	2159.96	5328.57	4224.57	1111.95
alpha-Hydroxyisobutyric acid	8.0596	4.2821	0.21951	4.1985	2.1951	6.4685	7.6782	8.6785	15.2539	50.5307	69.9105	31.2587	22.9519	15.4408	24.8859	16.3723	22.9927	8.7403	9.598	31.0587	13.1617	14.2276	9.0105	4.666	6.1871	20.7742	7.0215	8.0874	7.655	11.0925	13.0145	6.1839	7.8066	27.8151	14.3161	9.9663	12.2554	17.4452	14.8997
2-Hydroxybutyric acid	21.0349	47.2658	158.987	54.8402	61.8988	56.857	49.1021	27.7838	314.519	265.414	155.105	200.665	141.897	275.607	206.255	182.803	88.9289	85.8539	59.5148	70.8786	118.577	144.069	43.1781	58.9917	65.6877	90.7409	56.9852	56.3567	47.7295	50.2023	66.4677	80.6965	51.2542	162.592	42.8313	108.876	113.206	114.597	76.7058
3-Hydroxyisovaleric acid	5.9487	12.0998	8.5689	7.2256	7.3971	4.9874	6.849	5.7707	1.8464	1.0462	0.5922	2.357	2.8042	2.1184	3.4463	0.9823	4.9953	6.0367	5.9596	5.2496	4.6988	4.6274	7.1699	9.2853	6.8491	10.0894	6.6306	8.0186	9.8561	7.5806	8.6873	10.0874	6.749	0.7137	0.5859	11.3276	5.9907	5.6903	6.1805
Fructose	27.8519	94.3842	90.4276	82.9869	70.3016	34.4408	46.3825	22.0727	297.625	114.532	232.537	109.143	54.5767	400.139	48.8401	140.842	62.7566	52.221	39.128	42.1787	121.235	56.4885	48.1533	54.9282	40.1549	54.9506	79.0745	46.3601	42.4195	29.8986	42.5271	51.6906	45.2561	50.1009	42.8594	55.2214	70.3225	68.7708	55.8853
Suberic acid	25.1017	29.5294	19.1968	17.4658	15.2666	11.6512	16.5155	27.6897	4.9195	7.6084	3.4248	8.3813	11.6329	5.4667	10.7694	3.1023	15.7921	11.0916	19.292	11.5406	7.8503	9.5878	16.1205	15.3397	9.1179	10.5568	9.8331	9.3439	12.7265	9.2629	11.181	12.6831	11.0822	3.0625	1.92	12.9786	12.8355	8.2235	12.7016
Heptanoic acid	0.7816	3.6026	2.3184	0.4539	1.238	1.0109	1.1124	0.8317	2.74	5.6274	2.8247	2.7577	3.2563	1.5475	2.9135	1.3249	1.7353	1.7153	0.5576	2.2503	0.7169	1.8966	1.2965	1.2451	0.9386	0.7107	1.4942	1.482	1.1831	0.6593	0.7537	2.0335	0.9369	0.6052	0.6267	0.7845	0.8113	1.3604	0.7801
TDCA	5.7831	1.0384	2.9766	5.3248	6.0913	16.0513	17.0371	2.216	0.6792	0.6534	1.1726	0.9553	0.8436	1.1848	1.1543	0.631	1.9679	2.5163	1.5847	2.1017	1.4858	1.6158	1.3548	2.8815	23.3485	2.9337	1.6525	62.7151	41.985	6.0912	10.0688	5.3959	5.7698	11.4116	15.6704	4.5728	14.3709	3.8727	2.7518
TCDCA	1.3637	0.4793	1.9188	4.0364	4.3668	4.21	4.2896	0.6325	0.0768	0.00728	0.1342	0.00728	0.00728	0.3325	0.00728	0.0728	0.7951	1.0416	0.4707	0.3977	0.2434	0.1271	0.4829	0.8899	1.455	0.6658	0.3502	3.0844	1.3202	1.5634	1.4301	1.2704	1.8785	1.4431	2.459	1.0129	3.3728	1.0532	0.0928
wMCA	1176.78	436.382	265.568	214.875	266.041	676.679	985.854	1018.49	71.9033	55.9885	98.7266	142.202	151.466	113.43	273.904	26.2465	407.093	734.789	467.884	326.02	433.098	590.561	243.047	352.145	1610.16	1443.53	71.2982	1966.58	2472.32	1022.85	1655.01	993.894	525.244	626.149	746.962	1339.09	795.239	498.965	745.446
aMCA	223.677	46.8899	41.8998	27.0327	30.249	162.129	211.837	151.761	7.6273	5.2702	11.1455	16.9152	10.9182	15.2563	25.2211	3.5709	60.7558	111.597	78.5524	33.9115	32.7037	48.5338	24.3025	48.0279	269.449	245.127	9.333	390.754	486.976	195.969	345.979	161.826	53.4585	90.3294	117.64	159.726	113.309	70.1775	60.1091
Oxoglutaric acid	76.1998	43.8948	54.3961	91.0375	48.7165	63.3726	97.9162	109.041	107.873	170.226	196.263	304.185	121.128	96.4285	81.4083	315.308	100.812	83.1093	56.8313	163.394	47.2377	52.3121	122.137	23.7308	53.2189	125.115	107.899	32.5851	39.185	72.2139	109.334	54.2495	21.8956	26.6164	22.41	42.2444	32.5531	57.6606	120.356
bHDCA	12.3325	9.0797	4.898	4.0598	3.2967	8.662	9.6776	21.4133	0.4853	0.4585	0.5191	4.4991	7.0713	2.0284	6.3875	0.3192	6.617	8.9512	4.9223	4.7346	3.2322	3.8964	5.7066	6.1042	9.1389	11.9169	4.1393	8.7254	13.638	14.627	15.0145	11.1874	7.2925	8.8305	9.3705	20.1022	6.2853	3.7294	7.2609
UDCA	39.9251	19.9202	11.5228	6.236	7.6526	31.1575	35.9699	24.1157	4.4912	5.6377	7.461	6.1244	2.4952	17.1982	5.3316	1.2676	5.451	10.9565	6.689	3.227	5.805	4.6318	2.1327	7.443	79.3936	29.3305	1.8704	63.7698	68.3301	21.1102	29.2062	17.5778	7.9994	23.3471	8.488	18.0065	18.4325	6.8248	3.7831
HDCA	115.899	101.847	28.7372	27.2577	22.4867	57.683	77.3359	146.294	6.8953	15.1129	11.783	18.3769	34.1951	21.2264	46.1117	4.8623	27.7999	51.2773	39.2385	41.2246	38.7066	47.0427	29.1886	25.4478	79.2315	68.3194	13.8946	81.0831	98.4832	106.894	127.398	76.1109	48.38	32.5254	28.7733	136.934	42.9454	28.2559	53.0632
HCA	20.0223	5.4081	5.2796	2.021	3.6902	10.6406	11.5633	15.4697	1.8405	0.8431	2.1392	1.077	1.2533	2.279	3.8116	0.2995	3.1949	4.8015	3.4534	5.5444	6.5411	10.384	1.35	1.9637	21.3697	13.1601	0.6916	29.8873	25.5786	9.4197	14.9806	15.5953	15.6846	19.1959	33.1441	8.8812	16.8153	10.0377	9.8596
Nonanoic acid	4.8561	6.2233	5.9659	5.3365	3.7823	3.4939	2.2647	7.1631	19.0122	11.6649	18.7578	19.4452	11.5165	8.2719	18.0729	12.0293	11.4299	5.2685	4.3924	19.3622	12.7626	9.1297	10.1359	4.101	2.5243	10.6251	5.7976	9.2136	5.4401	4.3687	14.7869	5.789	2.5189	4.8956	4.6223	5.5297	10.4933	6.9414	6.2054
isoLCA	9.1794	17.3263	5.6162	8.3966	5.0403	8.3514	11.1473	17.531	0.085	0.1234	0.00372	1.7482	1.1504	0.0372	2.0135	0.0982	6.954	7.2103	7.8417	5.8774	3.0311	2.9923	6.4841	10.3182	2.0176	5.8884	2.2603	2.3106	2.6823	15.2014	15.817	7.966	1.035	0.1472	0.1044	14.8412	1.5527	1.4168	2.341
CDCA	19.37	3.2104	11.7147	16.6434	12.6375	14.6288	15.9223	9.6936	2.8324	4.3131	7.8923	2.0623	0.8286	9.1161	1.3046	1.7375	5.9889	5.5834	3.542	1.7409	3.2755	2.8574	1.9567	5.4928	22.9954	6.4059	1.9559	17.68	10.964	8.1284	12.0273	7.3199	6.6804	5.531	2.5658	5.7933	13.0397	7.535	0.8826
GDCA	0.3393	0.4907	0.3645	0.1929	0.1297	0.5282	0.5585	0.3729	0.1568	0.0544	0.0028	0.0619	0.0184	0.0655	0.0812	0.00028	0.2138	0.4039	0.2182	0.3459	0.5799	0.6248	0.1414	0.0942	0.9488	0.3101	0.0942	1.2858	1.3546	0.9189	1.7561	0.665	0.0513	0.2335	0.1968	0.6683	0.2212	0.2229	0.2523
LCA	55.1175	88.0592	52.2318	71.0702	66.0182	52.4107	68.9858	103.434	1.0592	0.9276	0.4704	8.3565	13.4651	2.3729	11.7076	0.7813	43.9244	52.0314	49.5808	47.169	16.8393	22.3366	48.0768	50.1012	12.9502	72.909	11.4648	10.669	24.7585	83.8853	93.9662	47.9181	8.6241	0.6194	0.1742	104.201	9.2253	13.1026	23.83
DCA	1079.29	533.714	458.556	436.064	335.312	673.033	1103.31	1310.23	30.4532	27.7923	12.2799	228.824	189.99	120.868	269.624	28.1575	405.118	544.239	525.326	693.905	706.325	640.191	348.317	617.135	1327.93	534.223	256.275	1421.62	1365.03	1132.66	1574.82	885.752	501.126	208.86	180.036	1384.87	583.285	412.82	612.716
Myristic acid	157.657	175.221	145.634	143.142	124.555	107.563	147.632	118.705	88.8383	47.3945	63.2978	85.7092	62.3809	70.267	75.9273	41.1717	154.542	161.396	101.029	97.7662	121.499	93.7587	179.458	149.167	169.445	94.6119	138.729	101.79	115.376	128.323	121.032	84.2353	125.175	54.5192	25.7287	120.735	111.19	91.84	117.726
alpha-Linolenic acid	3160.09	2561.8	4933.5	3958.83	3703.37	3782.93	4663	3050.8	1723.46	555.498	708.435	370.769	647.488	835.838	844.202	417.337	2747.64	2483.19	2335.87	2398.78	1891.69	1598.3	3014.23	2991.64	3970.17	2566.86	1759.21	2961.46	2887.77	3120.57	2017.52	2339.98	2947.62	1104.81	427.733	2203.13	2701.75	2327.86	2447.23
EPA	444.054	598.626	788.699	504.023	415.363	426.764	535.709	422.968	250.913	288.831	262.377	147.947	109.128	140.826	192.877	92.5674	417.056	297.263	312.453	313.004	234.133	178.143	377.75	376.341	400.897	325.241	264.361	313.852	285.114	272.653	205.726	296.866	443.327	203.397	81.2613	257.68	283.306	290.161	217.228
Arachidonic acid	578.077	1330.53	1164.14	139.242	134.798	459.404	242.41	360.257	1180.45	3815.18	3012.97	1310.67	640.279	600.151	1208.88	589.644	713.372	303.364	274.015	816.578	274.689	429.909	242.655	168.142	272.957	189.549	150.883	213.753	200.959	256.403	294.654	419.162	866.129	1032.65	605.601	275.332	388.53	561.397	354.56
Dihomo-gamma-linolenic acid	101.358	143.903	109.344	14.0003	15.8907	43.1731	36.699	107.812	147.099	318.931	224.561	219.574	139.303	92.1255	138.254	98.8326	91.4854	76.5974	76.4315	116.103	42.8983	64.2458	61.7968	33.4415	52.6637	31.3865	24.3122	30.9263	45.7938	89.5343	119.477	92.6319	242.03	134.776	102.288	58.8764	181.177	170.149	70.0319
Adrenic acid	52.4523	83.5068	30.9536	10.0846	13.3638	29.5753	16.8487	46.0961	79.2435	181.354	180.027	159.075	106.748	72.0305	97.8667	55.9563	93.1515	48.6638	33.3308	77.8462	36.8803	54.1695	33.8169	26.9029	32.2468	14.4029	18.5792	18.1932	35.4515	29.5407	56.5368	56.0232	85.3744	68.8885	55.4454	43.3442	79.3258	49.5314	64.5225
3-Hydroxyphenylacetic acid	87.6636	58.6215	34.0517	46.0504	34.1582	36.7923	33.1027	99.5668	4.4485	2.5072	0.9964	21.4115	39.3582	6.0117	53.6154	2.5026	55.4171	55.2843	68.177	45.7102	32.3612	30.3133	71.8876	79.7914	27.856	65.7659	39.9997	42.3125	35.0734	54.7779	83.2998	45.5391	2.7784	0.09964	1.1321	83.3205	3.2728	5.2611	38.6175
Carnitine	9.8165	7.5961	35.6559	16.108	6.5245	25.6133	28.2716	9.0302	76.8218	100.422	157.946	107.167	38.7797	67.4645	62.0059	67.0377	132.173	13.9937	8.839	79.4786	28.7354	55.4343	9.567	6.8933	16.1322	18.8839	17.6577	12.4741	14.0612	9.6882	10.8729	23.3397	53.1151	139.617	163.475	11.2382	40.6223	78.3783	28.7393
Acetylcarnitine	1.1603	0.5999	6.5913	1.5478	1.657	3.8721	3.8491	1.2497	27.6645	23.1805	28.1985	19.2091	3.2957	51.8454	15.8112	24.5176	28.734	1.9535	1.604	17.5151	15.9948	16.0561	1.3779	0.6092	9.8488	5.7425	3.191	6.2549	7.339	2.8031	2.1236	4.0887	5.3516	39.9326	43.1752	2.6335	8.6512	26.2483	2.5922
